# Supplementary material for: RNA sequencing-based screen for reactivation of silenced alleles of autosomal genes
Source: G3 (Bethesda). 2021 Dec 21;12(2):jkab428. doi: 10.1093/g3journal/jkab428 (PMC9210281; doi:10.1093/g3journal/jkab428)
Supplement: jkab428_Table_S1 [file jkab428_table_s1.xlsx]

## Sheet: Sheet1
Suppl. Table S1. Description of readout genes used in Screen-seq, AI in clone Abl.1 and Abl.2. red - MAE genes with maternal bias, blue – MAE genes with paternal bias, yellow – Biallelic genes, no color – control genes, imprinted or on X-chromosome, in clone Abl.1. Data from Nag et al 2015 (G3). Primers for these genes are in Suppl. Table S2.
Readout genes	chromosome	Class (based on Abl.1)	Multiplex assay	Allelic imbalance (maternal AI)		RNA abundance (TPM)
				Abl.1	Abl.2	Abl.1	Abl.2
Dlc1	chr08	MAE_Cast	UMI	0.1	1.0	7.89	0.33
Fam217b	chr02	MAE_Cast	Non-UMI	0.0	1.0	11.36	0.28
Spire1	chr18	MAE_Cast	Non-UMI	0.1	1.0	6.16	0.21
Col6a5	chr09	MAE_Cast	Non-UMI	0.0	1.0	15.39	0.31
Pea15a	chr01	MAE_Cast	Non-UMI	0.0	0.8	41.46	4.5
H2-Ea-ps	chr17	MAE_Cast	Non-UMI	0.0	1.0	74.43	0.42
Sash1	chr10	MAE_Cast	Non-UMI	0.0	1.0	15.27	0.29
Dnajc12	chr10	MAE_Cast	Both	0.0	0.8	5.53	2.75
Adamtsl4	chr03	MAE_Cast	Both	0.0	1.0	13.1	0.99
3830406C13Rik	chr14	MAE_129	UMI	1.0	0.0	13.02	3.6
Tpst1	chr05	MAE_129	UMI	0.9	0.4	8.34	24.79
Afap1	chr05	MAE_129	Non-UMI	1.0	0.0	2.43	3.81
Ncam2	chr16	MAE_129	Non-UMI	1.0	0.0	2.95	2.9
Smtnl2	chr11	MAE_129	Both	1.0	0.3	9.02	12.5
Adnp2	chr18	MAE_129	Both	1.0	0.0	17.8	8.45
Slc25a37	chr14	BAE	UMI	0.4	0.5	73.54	30.91
Ccnj	chr19	BAE	Non-UMI	0.5	0.3	8.35	4.32
Hdlbp	chr01	BAE	Non-UMI	0.6	0.6	192.14	40.07
Casd1	chr06	129_Imprinted	Non-UMI	1.0	0.3	18.28	12.13
Pola1	chrX	X-linked	Non-UMI	0.0	0.0	56.71	44.26
Phka2	chrX	X-linked	Non-UMI	1.0	0.0	44.72	12.71
Mecp2	chrX	X-linked	Non-UMI	1.0	0.0	22.42	12.71
Gprasp1	chrX	X-linked	UMI	0.0	0.0	10.12	3.63
