# Supplementary material for: RNA sequencing-based screen for reactivation of silenced alleles of autosomal genes
Source: G3 (Bethesda). 2021 Dec 21;12(2):jkab428. doi: 10.1093/g3journal/jkab428 (PMC9210281; doi:10.1093/g3journal/jkab428)
Supplement: jkab428_Table_S2 [file jkab428_table_s2.xlsx]

## Sheet: Sheet1
Suppl. Table S2. Readout genes: Primer information for Screen-seq, Digital droplet PCR (ddPCR) and RT-qPCR
Step1: cDNA synthesis in Screen-seq
UMI-tagged oligo-dT primer with universal tail	TAAGCCAGTTATTGCCGANNNNNNNNNNNNNNNNTTTTTTTTTTTTTTTTTTV
universal tail UT2	CGTGGAATCGCTAAAACG
Step2: Gene-specific PCR in Screen-seq										Primers for ddPCR for validating readout genes
Class implies allelic imbalance status in clone Abl.1
Gene	Class	SNP id_Screen_seq	chromosome no. (SNP coordinate) --GRCm38.p4	SNP (CAST/129) -- with respect to + strand of mm9	Chromosome number	SNP validation	RT assay version	Gene-specific primer (Step 2)		SNP id_DDPCR	Intron spanning (Y/N)	DDPCR primers		Taqman probes
								Forward	Reverse			Forward	Reverse	129 (HEX)	Cast (FAM)
Adnp2	129_MAE	rs30256800	80127184	T/C	18	Sanger	UMI	CGTGGAATCGCTAAAACGAAGGACACACTTGAAAGCATTAG	CGTGGAATCGCTAATTGCtaagccagttattgccga(common for UMI version)	rs239942308	N	AAGCCTGAAAAGGAAGCACA	ACTGACACTCGTGGGGAAAC	CGCTTTGCGGCTGTTTCAGTTTTTCCTTC	CGCTTTGCAGCTGTTTCAGTTTTTCCTTC
Adnp2	129_MAE	rs36949514	80127944	C/T	18	RNA-seq	non-UMI	CGTGGAATCGCTAATTGCCTGTAAAGAGAAAGCTGCCTGA	CGTGGAATCGCTAAAACGGCAGCTCCACTTCTTTTCTACT
Dnajc12	Cast_MAE	rs46366170	63408772	G/A	10	Sanger	UMI	CGTGGAATCGCTAAAACGTGTCTTGTGATCCCTACCCATA	CGTGGAATCGCTAATTGCtaagccagttattgccga(common for UMI version)	rs45914887;rs227045970;rs49302871	Y	CACCAGCTCAGTTCCAAACA	AGGTGGCCACAGTTCAAGTC	CCTTTCTTGGTTTCCCGCTGCTCAC	CCTTTCTTGGTCTCCCGCTGCTCAC
Dnajc12	Cast_MAE	rs244396255	63408253	T/C	10	RNA-seq	non-UMI	CGTGGAATCGCTAAAACGGTCTCTCAGACTTGAACTGTGG	CGTGGAATCGCTAATTGCGAATGACTTCAAGGGAGGATGG
Adamtsl4	Cast_MAE	rs33132100	95676355	T/C	3	Sanger	UMI	CGTGGAATCGCTAAAACGTCCCATCCCTGCCTTATCTA	CGTGGAATCGCTAATTGCtaagccagttattgccga(common for UMI version)	rs259438356;rs229168826	Y	CAGAGAAGAGCACCCTCCAA	GCAGCTGATGAGAAGGTCCA	TGCCTCTCCCTCAGCCCTGC	TGCCTCTTCCTCAGCTCTGC
Adamtsl4	Cast_MAE	rs219529585	95676489	G/A	3	RNA-seq	non-UMI	CGTGGAATCGCTAAAACGCTGAGCTACATAGTGTGTGTCC	CGTGGAATCGCTAATTGCGGCTAGGATGTCTTATGCTGAC
Smtnl2	129_MAE	rs222651734	72390373	T/C	11	Sanger	UMI	CGTGGAATCGCTAAAACGCTCTTCGCTTGGGTTTGTTATTT	CGTGGAATCGCTAATTGCtaagccagttattgccga(common for UMI version)	rs29391374, rs29399764	Y	GCTTCTCCAGTCATGCCACCTT	TGGGCTGACGAGGTTTGGAC	CTTCAAATTCATGCATCTTGGAGAACG	CTTCAAACTCATGCATCATGGAGAACG
Smtnl2	129_MAE	rs222651734	72390373	T/C	11	RNA-seq	non-UMI	CGTGGAATCGCTAATTGCACAAGTGTCCAGCTAAGGAATG	CGTGGAATCGCTAAAACGATCTATGCCGTCTCTTATTGCC
Fam217b	Cast_MAE	rs228584657	178421681	C/T	2	RNA-seq	non-UMI	CGTGGAATCGCTAAAACGTTCGAGGGCCCTATAGGTAAAA	CGTGGAATCGCTAATTGCAACTCTGCTTGAGGGGTTTATG
Afap1	129_MAE	rs244350927	36003496	T/A	5	RNA-seq	non-UMI	CGTGGAATCGCTAAAACGAATCAATTGCTCGTGGCTCTAA	CGTGGAATCGCTAATTGCAGTTTGTAGAGCAGAAAGGTCG	rs261839221	N	ACACGCCAGATTGGATTAGC	GAGCCACGAGCAATTGATTT	CAATTATCATATTAAAAACAGCTTTGGTCC	CAATTATCGTATTAAAAACAGCTTTGGTCC
Spire1	Cast_MAE	rs239796307	67490955	A/C	18	RNA-seq	non-UMI	CGTGGAATCGCTAAAACGCAGTTCCTCAATGTTCTTCGGA	CGTGGAATCGCTAATTGCTCAGCAAGGCCTTCTAGATTTG	rs36250965; rs29677424	N	CTGATGCTGCTGGTGTGACT	GACTCTGGGGTCAGCCATAA	CTGACACGGTTCAAGCTTCCTGTTCC	CTGACACGGTTCGAGCTTCCTGTTCC
Col6a5	Cast_MAE	rs37262607	105864756	G/A	9	RNA-seq	non-UMI	CGTGGAATCGCTAAAACGAAGTCATGGCAGAGAAGAACTG	CGTGGAATCGCTAATTGCAGAGACTCTTGGAGATGATGCT	rs36935780	Y	TGATCTGATGCGGCAGTTGT	CAGCGAGCACTCTTCTCTCC	AAAGCTCATCTTGTATCTTCGCCATCTTG	AAAGCTCATCTTGCATCTTCGCCATCTTG
Pea15a	Cast_MAE	rs31573231	172198116	G/A	1	RNA-seq	non-UMI	CGTGGAATCGCTAATTGCGACCTGCATTTTCCTACACTGA	CGTGGAATCGCTAAAACGCATAACAAGGGCATAAGGAGGG
H2-Ea-ps	Cast_MAE	rs29502799	34343714	T/A	17	RNA-seq	non-UMI	CGTGGAATCGCTAATTGCGAGGTGACTGTACTCTCCAGAA	CGTGGAATCGCTAAAACGAGTGATCCACCTCACAGTCATA
Sash1	Cast_MAE	rs13471571	8722737	A/G	10	RNA-seq	non-UMI	CGTGGAATCGCTAATTGCCCACTTTTGATCGGTTGCATTT	CGTGGAATCGCTAAAACGGTCCAGGACTCTTTTCTCACAG
Ncam2	129_MAE		81596304	G/A	16	RNA-seq	non-UMI	CGTGGAATCGCTAATTGCCTGCTGACATTCCCTCTCTTTT	CGTGGAATCGCTAAAACGAAGCTAACAGCACATTCCTCTC
Casd1	129_MAE	rs30708587	4643019	A/T	6	RNA-seq	non-UMI	CGTGGAATCGCTAAAACGATTAGTGTTTGCTGGTCGCTAA	CGTGGAATCGCTAATTGCTTACCACACACAGAATGAGAGC
Dlc1	Cast_MAE	rs36461272	36568069	T/C	8	Sanger	UMI	CGTGGAATCGCTAAAACGCCCAGACCAAGGTCAGAAAG	CGTGGAATCGCTAATTGCtaagccagttattgccga(common for UMI version)
3830406C13Rik	129_MAE	rs31539845	12302994	G/C	14	Sanger	UMI	CGTGGAATCGCTAAAACGGGTGAATGAAGCAACGTGAAAC	CGTGGAATCGCTAATTGCtaagccagttattgccga(common for UMI version)
Tpst1	129_MAE		130135491	A/T	5	RNA-seq	UMI	CGTGGAATCGCTAAAACGCCTTCCCAGGTTCCAGTCTTTA	CGTGGAATCGCTAATTGCtaagccagttattgccga(common for UMI version)
Ccnj	BAE	rs36304557	40847078	A/G	19	RNA-seq	non-UMI	CGTGGAATCGCTAAAACGTCGAGTCAGGTAGGATTGTTCT	CGTGGAATCGCTAATTGCTGCCACAGTTTCCCTTCTATTC
Hdlbp	BAE	rs32257530	93406320	C/T	1	RNA-seq	non-UMI	CGTGGAATCGCTAATTGCCCCAAGTCTAACTTCAGTTCCC	CGTGGAATCGCTAAAACGAGATGTGCAAAATCCTGGTGAT
Slc25a37	BAE	rs235501354	69242060	A/G	14	Sanger	UMI	CGTGGAATCGCTAAAACGCCCAAGGCTATATCTCCAACATAC	CGTGGAATCGCTAATTGCtaagccagttattgccga(common for UMI version)
Pola1	X-linked	rs31791821	93305241	G/A	X	RNA-seq	non-UMI	CGTGGAATCGCTAATTGCAGGACTGCATACTGTGTTGATG	CGTGGAATCGCTAAAACGCTTTCTAAATCCCTCCACCACC
Phka2	X-linked	rs224745645	160591188	T/C	X	RNA-seq	non-UMI	CGTGGAATCGCTAAAACGGACTCATTGGGAACGTTCTTCT	CGTGGAATCGCTAATTGCATTCTGTTAAGATGTGCCCCTG
Mecp2	X-linked	rs224933178	74037294	T/C	X	RNA-seq	non-UMI	CGTGGAATCGCTAAAACGGGAGGAAAAGTCAGAAGACCAG	CGTGGAATCGCTAATTGCGTTTAAGCTTTCGTGTCCAACC
Gprasp1	X-linked	rs29264981	135803337	T/G	X	Sanger	UMI	CGTGGAATCGCTAAAACGCCAACCCTGTGTACTCTGTATTA	CGTGGAATCGCTAATTGCtaagccagttattgccga(common for UMI version)
									Bold are genes that have DDPCR assays shown on the right
Step3: Barcoding wells in Screen-seq
Name	Sequence
A1_BC-TS_FW	ACACTCTTTCCCTACACGACGCTCTTCCGATCTNNNNNNNAGTCAACGTGGAATCGCTAATTGC
A2_BC-TS_FW	ACACTCTTTCCCTACACGACGCTCTTCCGATCTNNNNNNNAGTTCCCGTGGAATCGCTAATTGC
A3_BC-TS_FW	ACACTCTTTCCCTACACGACGCTCTTCCGATCTNNNNNNNATGTCACGTGGAATCGCTAATTGC
A4_BC-TS_FW	ACACTCTTTCCCTACACGACGCTCTTCCGATCTNNNNNNNCCGTCCCGTGGAATCGCTAATTGC
A5_BC-TS_FW	ACACTCTTTCCCTACACGACGCTCTTCCGATCTNNNNNNNGTAGAGCGTGGAATCGCTAATTGC
A6_BC-TS_FW	ACACTCTTTCCCTACACGACGCTCTTCCGATCTNNNNNNNGTCCGCCGTGGAATCGCTAATTGC
A7_BC-TS_FW	ACACTCTTTCCCTACACGACGCTCTTCCGATCTNNNNNNNGTGAAACGTGGAATCGCTAATTGC
A8_BC-TS_FW	ACACTCTTTCCCTACACGACGCTCTTCCGATCTNNNNNNNGTGGCCCGTGGAATCGCTAATTGC
A9_BC-TS_FW	ACACTCTTTCCCTACACGACGCTCTTCCGATCTNNNNNNNGTTTCGCGTGGAATCGCTAATTGC
A10_BC-TS_FW	ACACTCTTTCCCTACACGACGCTCTTCCGATCTNNNNNNNCGTACGCGTGGAATCGCTAATTGC
A11_BC-TS_FW	ACACTCTTTCCCTACACGACGCTCTTCCGATCTNNNNNNNGAGTGGCGTGGAATCGCTAATTGC
A12_BC-TS_FW	ACACTCTTTCCCTACACGACGCTCTTCCGATCTNNNNNNNGGTAGCCGTGGAATCGCTAATTGC
B1_BC-TS_FW	ACACTCTTTCCCTACACGACGCTCTTCCGATCTNNNNNNNACTGATCGTGGAATCGCTAATTGC
B2_BC-TS_FW	ACACTCTTTCCCTACACGACGCTCTTCCGATCTNNNNNNNATGAGCCGTGGAATCGCTAATTGC
B3_BC-TS_FW	ACACTCTTTCCCTACACGACGCTCTTCCGATCTNNNNNNNATTCCTCGTGGAATCGCTAATTGC
B4_BC-TS_FW	ACACTCTTTCCCTACACGACGCTCTTCCGATCTNNNNNNNCAAAAGCGTGGAATCGCTAATTGC
B5_BC-TS_FW	ACACTCTTTCCCTACACGACGCTCTTCCGATCTNNNNNNNCAACTACGTGGAATCGCTAATTGC
B6_BC-TS_FW	ACACTCTTTCCCTACACGACGCTCTTCCGATCTNNNNNNNCACCGGCGTGGAATCGCTAATTGC
B7_BC-TS_FW	ACACTCTTTCCCTACACGACGCTCTTCCGATCTNNNNNNNCACGATCGTGGAATCGCTAATTGC
B8_BC-TS_FW	ACACTCTTTCCCTACACGACGCTCTTCCGATCTNNNNNNNCACTCACGTGGAATCGCTAATTGC
B9_BC-TS_FW	ACACTCTTTCCCTACACGACGCTCTTCCGATCTNNNNNNNCAGGCGCGTGGAATCGCTAATTGC
B10_BC-TS_FW	ACACTCTTTCCCTACACGACGCTCTTCCGATCTNNNNNNNCATGGCCGTGGAATCGCTAATTGC
B11_BC-TS_FW	ACACTCTTTCCCTACACGACGCTCTTCCGATCTNNNNNNNCATTTTCGTGGAATCGCTAATTGC
B12_BC-TS_FW	ACACTCTTTCCCTACACGACGCTCTTCCGATCTNNNNNNNCCAACACGTGGAATCGCTAATTGC
C1_BC-TS_FW	ACACTCTTTCCCTACACGACGCTCTTCCGATCTNNNNNNNCGGAATCGTGGAATCGCTAATTGC
C2_BC-TS_FW	ACACTCTTTCCCTACACGACGCTCTTCCGATCTNNNNNNNCTAGCTCGTGGAATCGCTAATTGC
C3_BC-TS_FW	ACACTCTTTCCCTACACGACGCTCTTCCGATCTNNNNNNNCTATACCGTGGAATCGCTAATTGC
C4_BC-TS_FW	ACACTCTTTCCCTACACGACGCTCTTCCGATCTNNNNNNNCTCAGACGTGGAATCGCTAATTGC
C5_BC-TS_FW	ACACTCTTTCCCTACACGACGCTCTTCCGATCTNNNNNNNGACGACCGTGGAATCGCTAATTGC
C6_BC-TS_FW	ACACTCTTTCCCTACACGACGCTCTTCCGATCTNNNNNNNTAATCGCGTGGAATCGCTAATTGC
C7_BC-TS_FW	ACACTCTTTCCCTACACGACGCTCTTCCGATCTNNNNNNNTACAGCCGTGGAATCGCTAATTGC
C8_BC-TS_FW	ACACTCTTTCCCTACACGACGCTCTTCCGATCTNNNNNNNTATAATCGTGGAATCGCTAATTGC
C9_BC-TS_FW	ACACTCTTTCCCTACACGACGCTCTTCCGATCTNNNNNNNTCATTCCGTGGAATCGCTAATTGC
C10_BC-TS_FW	ACACTCTTTCCCTACACGACGCTCTTCCGATCTNNNNNNNTCCCGACGTGGAATCGCTAATTGC
C11_BC-TS_FW	ACACTCTTTCCCTACACGACGCTCTTCCGATCTNNNNNNNTCGAAGCGTGGAATCGCTAATTGC
C12_BC-TS_FW	ACACTCTTTCCCTACACGACGCTCTTCCGATCTNNNNNNNTCGGCACGTGGAATCGCTAATTGC
D1_BC-TS_RV	GACTGGAGTTCAGACGTGTGCTCTTCCGATCTNNNNNNNAGTCAACGTGGAATCGCTAAAACG
D2_BC-TS_RV	GACTGGAGTTCAGACGTGTGCTCTTCCGATCTNNNNNNNAGTTCCCGTGGAATCGCTAAAACG
D3_BC-TS_RV	GACTGGAGTTCAGACGTGTGCTCTTCCGATCTNNNNNNNATGTCACGTGGAATCGCTAAAACG
D4_BC-TS_RV	GACTGGAGTTCAGACGTGTGCTCTTCCGATCTNNNNNNNCCGTCCCGTGGAATCGCTAAAACG
D5_BC-TS_RV	GACTGGAGTTCAGACGTGTGCTCTTCCGATCTNNNNNNNGTAGAGCGTGGAATCGCTAAAACG
D6_BC-TS_RV	GACTGGAGTTCAGACGTGTGCTCTTCCGATCTNNNNNNNGTCCGCCGTGGAATCGCTAAAACG
D7_BC-TS_RV	GACTGGAGTTCAGACGTGTGCTCTTCCGATCTNNNNNNNGTGAAACGTGGAATCGCTAAAACG
D8_BC-TS_RV	GACTGGAGTTCAGACGTGTGCTCTTCCGATCTNNNNNNNGTGGCCCGTGGAATCGCTAAAACG
D9_BC-TS_RV	GACTGGAGTTCAGACGTGTGCTCTTCCGATCTNNNNNNNGTTTCGCGTGGAATCGCTAAAACG
D10_BC-TS_RV	GACTGGAGTTCAGACGTGTGCTCTTCCGATCTNNNNNNNCGTACGCGTGGAATCGCTAAAACG
D11_BC-TS_RV	GACTGGAGTTCAGACGTGTGCTCTTCCGATCTNNNNNNNGAGTGGCGTGGAATCGCTAAAACG
D12_BC-TS_RV	GACTGGAGTTCAGACGTGTGCTCTTCCGATCTNNNNNNNGGTAGCCGTGGAATCGCTAAAACG
E1_BC-TS_RV	GACTGGAGTTCAGACGTGTGCTCTTCCGATCTNNNNNNNACTGATCGTGGAATCGCTAAAACG
E2_BC-TS_RV	GACTGGAGTTCAGACGTGTGCTCTTCCGATCTNNNNNNNATGAGCCGTGGAATCGCTAAAACG
E3_BC-TS_RV	GACTGGAGTTCAGACGTGTGCTCTTCCGATCTNNNNNNNATTCCTCGTGGAATCGCTAAAACG
E4_BC-TS_RV	GACTGGAGTTCAGACGTGTGCTCTTCCGATCTNNNNNNNCAAAAGCGTGGAATCGCTAAAACG
E5_BC-TS_RV	GACTGGAGTTCAGACGTGTGCTCTTCCGATCTNNNNNNNCAACTACGTGGAATCGCTAAAACG
E6_BC-TS_RV	GACTGGAGTTCAGACGTGTGCTCTTCCGATCTNNNNNNNCACCGGCGTGGAATCGCTAAAACG
E7_BC-TS_RV	GACTGGAGTTCAGACGTGTGCTCTTCCGATCTNNNNNNNCACGATCGTGGAATCGCTAAAACG
E8_BC-TS_RV	GACTGGAGTTCAGACGTGTGCTCTTCCGATCTNNNNNNNCACTCACGTGGAATCGCTAAAACG
E9_BC-TS_RV	GACTGGAGTTCAGACGTGTGCTCTTCCGATCTNNNNNNNCAGGCGCGTGGAATCGCTAAAACG
E10_BC-TS_RV	GACTGGAGTTCAGACGTGTGCTCTTCCGATCTNNNNNNNCATGGCCGTGGAATCGCTAAAACG
E11_BC-TS_RV	GACTGGAGTTCAGACGTGTGCTCTTCCGATCTNNNNNNNCATTTTCGTGGAATCGCTAAAACG
E12_BC-TS_RV	GACTGGAGTTCAGACGTGTGCTCTTCCGATCTNNNNNNNCCAACACGTGGAATCGCTAAAACG
F1_BC-TS_RV	GACTGGAGTTCAGACGTGTGCTCTTCCGATCTNNNNNNNCGGAATCGTGGAATCGCTAAAACG
F2_BC-TS_RV	GACTGGAGTTCAGACGTGTGCTCTTCCGATCTNNNNNNNCTAGCTCGTGGAATCGCTAAAACG
F3_BC-TS_RV	GACTGGAGTTCAGACGTGTGCTCTTCCGATCTNNNNNNNCTATACCGTGGAATCGCTAAAACG
F4_BC-TS_RV	GACTGGAGTTCAGACGTGTGCTCTTCCGATCTNNNNNNNCTCAGACGTGGAATCGCTAAAACG
F5_BC-TS_RV	GACTGGAGTTCAGACGTGTGCTCTTCCGATCTNNNNNNNGACGACCGTGGAATCGCTAAAACG
F6_BC-TS_RV	GACTGGAGTTCAGACGTGTGCTCTTCCGATCTNNNNNNNTAATCGCGTGGAATCGCTAAAACG
F7_BC-TS_RV	GACTGGAGTTCAGACGTGTGCTCTTCCGATCTNNNNNNNTACAGCCGTGGAATCGCTAAAACG
F8_BC-TS_RV	GACTGGAGTTCAGACGTGTGCTCTTCCGATCTNNNNNNNTATAATCGTGGAATCGCTAAAACG
F9_BC-TS_RV	GACTGGAGTTCAGACGTGTGCTCTTCCGATCTNNNNNNNTCATTCCGTGGAATCGCTAAAACG
F10_BC-TS_RV	GACTGGAGTTCAGACGTGTGCTCTTCCGATCTNNNNNNNTCCCGACGTGGAATCGCTAAAACG
F11_BC-TS_RV	GACTGGAGTTCAGACGTGTGCTCTTCCGATCTNNNNNNNTCGAAGCGTGGAATCGCTAAAACG
F12_BC-TS_RV	GACTGGAGTTCAGACGTGTGCTCTTCCGATCTNNNNNNNTCGGCACGTGGAATCGCTAAAACG
Step4: Library enrichment and Illumina indexing in Screen-seq
Name	Sequence
IlluminaTS_IND2	CAAGCAGAAGACGGCATACGAGATACATCGGTGACTGGAGTTCAGACGTGTGCTCTTCCGATCT
IlluminaTS_IND4	CAAGCAGAAGACGGCATACGAGATTGGTCAGTGACTGGAGTTCAGACGTGTGCTCTTCCGATCT
IlluminaTS_IND5	CAAGCAGAAGACGGCATACGAGATCACTGTGTGACTGGAGTTCAGACGTGTGCTCTTCCGATCT
IlluminaTS_IND6	CAAGCAGAAGACGGCATACGAGATATTGGCGTGACTGGAGTTCAGACGTGTGCTCTTCCGATCT
IlluminaTS_IND7	CAAGCAGAAGACGGCATACGAGATGATCTGGTGACTGGAGTTCAGACGTGTGCTCTTCCGATCT
IlluminaTS_IND11	CAAGCAGAAGACGGCATACGAGATGTAGCCGTGACTGGAGTTCAGACGTGTGCTCTTCCGATCT
IlluminaTS_IND12	CAAGCAGAAGACGGCATACGAGATTACAAGGTGACTGGAGTTCAGACGTGTGCTCTTCCGATCT
IlluminaTS_IND19	CAAGCAGAAGACGGCATACGAGATCGTTTCACGTGACTGGAGTTCAGACGTGTGCTCTTCCGATC
IlluminaTS_UNI	AATGATACGGCGACCACCGAGATCTACACTCTTTCCCTACACGACGCTCTTCCGATCT
RT-qPCR primers
Target	Forward Primer	Reverse Primer
Dnmt1	GTCGGACAGTGACACCCTTT	GTTTAGTGGGGCCCTTCGTG
Hprt	CAGTCCCAGCGTCGTGATTA	TCGAGCAAGTCTTTCAGTCCT
