# Supplementary material for: RNA sequencing-based screen for reactivation of silenced alleles of autosomal genes
Source: G3 (Bethesda). 2021 Dec 21;12(2):jkab428. doi: 10.1093/g3journal/jkab428 (PMC9210281; doi:10.1093/g3journal/jkab428)
Supplement: jkab428_Table_S3 [file jkab428_table_s3.xlsx]

## Sheet: Sheet1
Suppl. Table S3. Drug library tested on Abl.1 clonal lymphoid cells
Catalog number	Name	MW	Solvent	Conc.	Activity	Cells collected for Screen-seq
GR-309	Trichostatin A	302.4	DMSO	10mM	HDAC inhibitor	No
A-283	2,4-Pyridinedicarboxylic Acid	167.1	DMSO	10mM	Histone demethylase inhibitor	No
GR-343	Garcinol	602.8	DMSO	10mM	HAT inhibitor	Yes
GR-331	Splitomicin	198.2	DMSO	10mM	SIRT-2 inhibitor	Yes
GR-330	BML-210	339.4	DMSO	10mM	HDAC inhibitor	Yes
GR-340	Apicidin	623.8	DMSO	10mM	HDAC inhibitor	No
GR-323	Suberoyl bis-hydroxamic acid	204.2	DMSO	10mM	HDAC inhibitor	No
GR-326	Scriptaid	326.3	DMSO	10mM	HDAC inhibitor	No
GR-327	Nullscript	298.3	DMSO	10mM	Scriptaid Neg control	No
GR-345	5-Aza-2'-deoxycytidine	228.2	DMSO	10mM	DNA Me transferase inhibitor	Yes
GR-344	Zebularine	228.2	DMSO	10mM	DNA Me transferase inhibitor	Yes
ALX-270-288	SAHA	264.3	DMSO	10mM	HDAC inhibitor	No
AC-1392	Isonicotinamide	122.1	DMSO	10mM	nicotinamide antagonist	No
GR-350	ITSA-1	292.1	DMSO	10mM	Inhibitor of TSA activity	No
EI-320	Phenylbutyrate·Na	186.2	DMSO	10mM	HDAC inhibitor	No
EI-217	Tranylcypromine hemisulfate	364.5	DMSO	10mM	Lysine demethylase inhibitor	Yes
GR-352	Valproic acid	144.2	DMSO	10mM	HDAC inhibitor	No
GR-348	EX-527	248.7	DMSO	10mM	SIRT1 inhibitor	Yes
FR-104	Resveratrol	228.2	DMSO	10mM	SIRT1 activator	No
AC-1387	M-344	307.4	DMSO	10mM	HDAC inhibitor	No
KI-283	Nicotinamide	122.1	DMSO	10mM	SIRT inhibitor	Yes
GR-346	BML-266	478.5	DMSO	10mM	SIRT2 inhibitor	Yes
EI-271	Piceatannol	244.2	DMSO	10mM	SIRT activator	Yes
GR-353	Fluoro-SAHA	282.3	DMSO	10mM	HDAC inhibitor	Yes
GR-351	Valproic acid hydroxamate	159.2	DMSO	10mM	HDAC inhibitor	No
ALX-270-484	AGK2	434.3	DMSO	10mM	SIRT2 inhibitor	Yes
AC-1388	Salermide	394.5	DMSO	10mM	SIRT inhibitor	Yes
ALX-270-344	MC-1293	284.3	DMSO	10mM	HDAC inhibitor	No
ALX-270-381	Anacardic acid	348.5	DMSO	10mM	HAT inhibitor	Yes
ALX-270-485	B2	396.8	DMSO	10mM	SIRT2 inhibitor	Yes
ALX-270-473	BIX-01294	490.6	DMSO	10mM	Histone methyl transferase inhibitor	No
ALX-270-411	Butyrolactone 3	184.2	DMSO	10mM	HAT inhibitor	No
ALX-420-033	CTPB	554.1	DMSO	10mM	HAT inhibitor	Yes
ALX-270-379	Oxamflatin	342.4	DMSO	10mM	HDAC inhibitor	No
ALX-270-308	Sirtinol	394.5	DMSO	10mM	SIRT inhibitor	Yes
430-022	Suramin·6Na	1429.2	DMSO	10mM	SIRT1 inhibitor	Yes
GR-359	BML-278	391.5	DMSO	10mM	SIRT1 actvator	Yes
AC-1389	NCH-51	390.6	DMSO	10mM	HDAC inhibitor	No
AC-1390	CI-994	269.3	DMSO	10mM	HDAC inhibitor	Yes
AC-1391	NSC-3852	174.2	DMSO	10mM	HDAC inhibitor	Yes
AC-1566	Aminoresveratrol sulfate	325.3	DMSO	10mM	SIRT1 activator	Yes
GR-361	BML-281	446.5	DMSO	10mM	HDAC-6 inhibitor	Yes
FR-119	Triacetylresveratrol	354.4	DMSO	10mM	SIRT1 activator	Yes
