# Supplementary material for: RNA sequencing-based screen for reactivation of silenced alleles of autosomal genes
Source: G3 (Bethesda). 2021 Dec 21;12(2):jkab428. doi: 10.1093/g3journal/jkab428 (PMC9210281; doi:10.1093/g3journal/jkab428)
Supplement: jkab428_Table_S4 [file jkab428_table_s4.xlsx]

## Sheet: Sheet1
Suppl. Table S4. Readout genes: All drug screen hits
Complete data is in Suppl. Table S5
Nos.	Treatment	Outlier Readout genes
1	Untreated	None
2	DMSO	Ccnj
3	Garcinol	None
4	Splitomicin	None
5	BML-210	None
6	5-aza-2'-deoxycytidine	Adnp2, Col6a5, Dnajc12
7	Zebularine	Ncam2
8	Tranylcypromine hemisulfate	Ncam2
9	EX-527	None
10	Nicotinamide	None
11	BML-266	None
12	Piceatannol	None
13	Fluoro-SAHA	None
14	AGK2	Ncam2
15	Salermide	Col6a5
16	Anacardic Acid	Ncam2
17	B2	None
18	CTPB	None
19	Sirtinol	Spire1
20	Suramin6NA	None
21	BML-278	Smtnl2
22	CI-994	None
23	NSC-3852	None
24	Aminoresveratrol sulfate	None
25	BML-281	None
26	Triacetylresveratrol	None
