# Supplementary material for: RNA sequencing-based screen for reactivation of silenced alleles of autosomal genes
Source: G3 (Bethesda). 2021 Dec 21;12(2):jkab428. doi: 10.1093/g3journal/jkab428 (PMC9210281; doi:10.1093/g3journal/jkab428)
Supplement: jkab428_Table_S5 [file jkab428_table_s5.xlsx]

## Sheet: Sheet1
Suppl. Table S5. Complete screen-seq data
readout_gene	readout_class	assay	treatment	day	drug concentration	AI	number_of_reads
3830406C13Rik	MAE	UMI	5-Aza-2-deoxycytidine	7	1uM	1	34
3830406C13Rik	MAE	UMI	AGK2	7	10uM	1	72
3830406C13Rik	MAE	UMI	AGK2	7	1uM	1	71
3830406C13Rik	MAE	UMI	AGK2	7	20uM	1	103
3830406C13Rik	MAE	UMI	AGK2	14	10uM	1	112
3830406C13Rik	MAE	UMI	AGK2	14	1uM	1	133
3830406C13Rik	MAE	UMI	AGK2	14	20uM	1	247
3830406C13Rik	MAE	UMI	AGK2	21	10uM	0.99	131
3830406C13Rik	MAE	UMI	AGK2	21	1uM	1	116
3830406C13Rik	MAE	UMI	AGK2	21	20uM	1	169
3830406C13Rik	MAE	UMI	Aminoresveratrol_sulfate	7	10uM	1	67
3830406C13Rik	MAE	UMI	Aminoresveratrol_sulfate	7	1uM	1	60
3830406C13Rik	MAE	UMI	Aminoresveratrol_sulfate	7	20uM	1	69
3830406C13Rik	MAE	UMI	Aminoresveratrol_sulfate	14	10uM	1	104
3830406C13Rik	MAE	UMI	Aminoresveratrol_sulfate	14	1uM	1	154
3830406C13Rik	MAE	UMI	Aminoresveratrol_sulfate	14	20uM	1	171
3830406C13Rik	MAE	UMI	Aminoresveratrol_sulfate	21	10uM	1	61
3830406C13Rik	MAE	UMI	Aminoresveratrol_sulfate	21	1uM	1	113
3830406C13Rik	MAE	UMI	Aminoresveratrol_sulfate	21	20uM	1	115
3830406C13Rik	MAE	UMI	Anacardic_acid	7	10uM	0.99	103
3830406C13Rik	MAE	UMI	Anacardic_acid	7	1uM	1	122
3830406C13Rik	MAE	UMI	Anacardic_acid	7	20uM	1	74
3830406C13Rik	MAE	UMI	Anacardic_acid	14	10uM	1	157
3830406C13Rik	MAE	UMI	Anacardic_acid	14	1uM	0.99	154
3830406C13Rik	MAE	UMI	Anacardic_acid	14	20uM	1	104
3830406C13Rik	MAE	UMI	Anacardic_acid	21	10uM	1	50
3830406C13Rik	MAE	UMI	Anacardic_acid	21	1uM	0.99	103
3830406C13Rik	MAE	UMI	Anacardic_acid	21	20uM	1	89
3830406C13Rik	MAE	UMI	B2	7	10uM	1	55
3830406C13Rik	MAE	UMI	B2	7	1uM	1	53
3830406C13Rik	MAE	UMI	B2	7	20uM	1	64
3830406C13Rik	MAE	UMI	B2	14	10uM	1	97
3830406C13Rik	MAE	UMI	B2	14	1uM	1	171
3830406C13Rik	MAE	UMI	B2	14	20uM	0.99	151
3830406C13Rik	MAE	UMI	B2	21	10uM	1	48
3830406C13Rik	MAE	UMI	B2	21	1uM	1	48
3830406C13Rik	MAE	UMI	B2	21	20uM	1	71
3830406C13Rik	MAE	UMI	BML-210	7	10uM	1	61
3830406C13Rik	MAE	UMI	BML-210	7	1uM	1	79
3830406C13Rik	MAE	UMI	BML-210	14	10uM	1	85
3830406C13Rik	MAE	UMI	BML-210	14	1uM	1	107
3830406C13Rik	MAE	UMI	BML-210	21	10uM	1	32
3830406C13Rik	MAE	UMI	BML-210	21	1uM	1	168
3830406C13Rik	MAE	UMI	BML-266	7	1uM	1	109
3830406C13Rik	MAE	UMI	BML-266	14	1uM	1	63
3830406C13Rik	MAE	UMI	BML-266	21	1uM	1	75
3830406C13Rik	MAE	UMI	BML-278	7	10uM	1	47
3830406C13Rik	MAE	UMI	BML-278	7	20uM	1	54
3830406C13Rik	MAE	UMI	BML-278	14	10uM	1	57
3830406C13Rik	MAE	UMI	BML-278	14	1uM	1	127
3830406C13Rik	MAE	UMI	BML-278	14	20uM	1	100
3830406C13Rik	MAE	UMI	BML-278	21	10uM	1	45
3830406C13Rik	MAE	UMI	BML-278	21	1uM	1	65
3830406C13Rik	MAE	UMI	BML-278	21	20uM	1	47
3830406C13Rik	MAE	UMI	BML-281	7	10uM	1	72
3830406C13Rik	MAE	UMI	BML-281	7	1uM	1	118
3830406C13Rik	MAE	UMI	BML-281	7	20uM	1	78
3830406C13Rik	MAE	UMI	BML-281	14	10uM	1	149
3830406C13Rik	MAE	UMI	BML-281	14	1uM	1	151
3830406C13Rik	MAE	UMI	BML-281	14	20uM	1	143
3830406C13Rik	MAE	UMI	BML-281	21	10uM	1	72
3830406C13Rik	MAE	UMI	BML-281	21	1uM	1	78
3830406C13Rik	MAE	UMI	BML-281	21	20uM	1	104
3830406C13Rik	MAE	UMI	CI-994	7	1uM	1	66
3830406C13Rik	MAE	UMI	CI-994	14	1uM	1	182
3830406C13Rik	MAE	UMI	CI-994	21	1uM	1	100
3830406C13Rik	MAE	UMI	CTPB	7	10uM	1	51
3830406C13Rik	MAE	UMI	CTPB	7	1uM	1	52
3830406C13Rik	MAE	UMI	CTPB	7	20uM	1	77
3830406C13Rik	MAE	UMI	CTPB	14	10uM	1	95
3830406C13Rik	MAE	UMI	CTPB	14	1uM	0.99	148
3830406C13Rik	MAE	UMI	CTPB	14	20uM	0.99	198
3830406C13Rik	MAE	UMI	CTPB	21	10uM	1	32
3830406C13Rik	MAE	UMI	CTPB	21	1uM	1	65
3830406C13Rik	MAE	UMI	CTPB	21	20uM	1	71
3830406C13Rik	MAE	UMI	DMSO	7	DMSO	1	165
3830406C13Rik	MAE	UMI	DMSO	7	DMSO	0.99	164
3830406C13Rik	MAE	UMI	DMSO	7	DMSO	1	153
3830406C13Rik	MAE	UMI	DMSO	7	DMSO	1	150
3830406C13Rik	MAE	UMI	DMSO	7	DMSO	1	139
3830406C13Rik	MAE	UMI	DMSO	7	DMSO	1	131
3830406C13Rik	MAE	UMI	DMSO	7	DMSO	1	126
3830406C13Rik	MAE	UMI	DMSO	7	DMSO	1	110
3830406C13Rik	MAE	UMI	DMSO	7	DMSO	1	97
3830406C13Rik	MAE	UMI	DMSO	7	DMSO	1	94
3830406C13Rik	MAE	UMI	DMSO	7	DMSO	1	85
3830406C13Rik	MAE	UMI	DMSO	7	DMSO	1	63
3830406C13Rik	MAE	UMI	DMSO	14	DMSO	1	286
3830406C13Rik	MAE	UMI	DMSO	14	DMSO	1	269
3830406C13Rik	MAE	UMI	DMSO	14	DMSO	0.99	268
3830406C13Rik	MAE	UMI	DMSO	14	DMSO	1	262
3830406C13Rik	MAE	UMI	DMSO	14	DMSO	1	254
3830406C13Rik	MAE	UMI	DMSO	14	DMSO	1	250
3830406C13Rik	MAE	UMI	DMSO	14	DMSO	1	249
3830406C13Rik	MAE	UMI	DMSO	14	DMSO	1	234
3830406C13Rik	MAE	UMI	DMSO	14	DMSO	1	233
3830406C13Rik	MAE	UMI	DMSO	14	DMSO	1	227
3830406C13Rik	MAE	UMI	DMSO	14	DMSO	1	207
3830406C13Rik	MAE	UMI	DMSO	14	DMSO	1	142
3830406C13Rik	MAE	UMI	DMSO	21	DMSO	1	185
3830406C13Rik	MAE	UMI	DMSO	21	DMSO	1	173
3830406C13Rik	MAE	UMI	DMSO	21	DMSO	0.99	160
3830406C13Rik	MAE	UMI	DMSO	21	DMSO	0.99	147
3830406C13Rik	MAE	UMI	DMSO	21	DMSO	1	146
3830406C13Rik	MAE	UMI	DMSO	21	DMSO	0.99	132
3830406C13Rik	MAE	UMI	DMSO	21	DMSO	0.99	123
3830406C13Rik	MAE	UMI	DMSO	21	DMSO	1	118
3830406C13Rik	MAE	UMI	DMSO	21	DMSO	1	116
3830406C13Rik	MAE	UMI	DMSO	21	DMSO	1	107
3830406C13Rik	MAE	UMI	DMSO	21	DMSO	0.99	107
3830406C13Rik	MAE	UMI	DMSO	21	DMSO	1	74
3830406C13Rik	MAE	UMI	EX-527	7	10uM	1	44
3830406C13Rik	MAE	UMI	EX-527	7	1uM	1	38
3830406C13Rik	MAE	UMI	EX-527	7	20uM	1	42
3830406C13Rik	MAE	UMI	EX-527	14	10uM	1	55
3830406C13Rik	MAE	UMI	EX-527	14	1uM	1	66
3830406C13Rik	MAE	UMI	EX-527	21	10uM	1	38
3830406C13Rik	MAE	UMI	EX-527	21	1uM	1	33
3830406C13Rik	MAE	UMI	EX-527	21	20uM	1	60
3830406C13Rik	MAE	UMI	Fluoro-SAHA	7	1uM	1	87
3830406C13Rik	MAE	UMI	Fluoro-SAHA	14	1uM	1	114
3830406C13Rik	MAE	UMI	Fluoro-SAHA	21	1uM	1	81
3830406C13Rik	MAE	UMI	Garcinol	7	10uM	1	54
3830406C13Rik	MAE	UMI	Garcinol	7	1uM	1	89
3830406C13Rik	MAE	UMI	Garcinol	14	10uM	1	155
3830406C13Rik	MAE	UMI	Garcinol	14	1uM	1	106
3830406C13Rik	MAE	UMI	Garcinol	21	10uM	1	77
3830406C13Rik	MAE	UMI	Garcinol	21	1uM	1	111
3830406C13Rik	MAE	UMI	Nicotinamide	7	10uM	1	53
3830406C13Rik	MAE	UMI	Nicotinamide	7	1uM	1	97
3830406C13Rik	MAE	UMI	Nicotinamide	7	20uM	1	71
3830406C13Rik	MAE	UMI	Nicotinamide	14	10uM	1	130
3830406C13Rik	MAE	UMI	Nicotinamide	14	1uM	1	117
3830406C13Rik	MAE	UMI	Nicotinamide	14	20uM	1	117
3830406C13Rik	MAE	UMI	Nicotinamide	21	10uM	1	48
3830406C13Rik	MAE	UMI	Nicotinamide	21	1uM	1	95
3830406C13Rik	MAE	UMI	Nicotinamide	21	20uM	1	130
3830406C13Rik	MAE	UMI	NSC-3852	7	1uM	1	109
3830406C13Rik	MAE	UMI	NSC-3852	14	1uM	1	134
3830406C13Rik	MAE	UMI	NSC-3852	21	1uM	1	72
3830406C13Rik	MAE	UMI	Piceatannol	7	10uM	1	43
3830406C13Rik	MAE	UMI	Piceatannol	7	1uM	1	113
3830406C13Rik	MAE	UMI	Piceatannol	14	10uM	1	53
3830406C13Rik	MAE	UMI	Piceatannol	14	1uM	1	68
3830406C13Rik	MAE	UMI	Piceatannol	21	10uM	1	56
3830406C13Rik	MAE	UMI	Piceatannol	21	1uM	1	82
3830406C13Rik	MAE	UMI	Salermide	7	10uM	1	71
3830406C13Rik	MAE	UMI	Salermide	7	1uM	1	75
3830406C13Rik	MAE	UMI	Salermide	7	20uM	0.97	66
3830406C13Rik	MAE	UMI	Salermide	14	10uM	1	147
3830406C13Rik	MAE	UMI	Salermide	14	1uM	1	110
3830406C13Rik	MAE	UMI	Salermide	14	20uM	0.99	127
3830406C13Rik	MAE	UMI	Salermide	21	10uM	1	80
3830406C13Rik	MAE	UMI	Salermide	21	1uM	1	116
3830406C13Rik	MAE	UMI	Salermide	21	20uM	1	74
3830406C13Rik	MAE	UMI	Sirtinol	7	10uM	1	57
3830406C13Rik	MAE	UMI	Sirtinol	7	1uM	1	86
3830406C13Rik	MAE	UMI	Sirtinol	7	20uM	0.99	85
3830406C13Rik	MAE	UMI	Sirtinol	14	10uM	1	85
3830406C13Rik	MAE	UMI	Sirtinol	14	1uM	1	137
3830406C13Rik	MAE	UMI	Sirtinol	14	20uM	1	183
3830406C13Rik	MAE	UMI	Sirtinol	21	10uM	1	63
3830406C13Rik	MAE	UMI	Sirtinol	21	1uM	1	102
3830406C13Rik	MAE	UMI	Sirtinol	21	20uM	1	84
3830406C13Rik	MAE	UMI	Splitomicin	7	10uM	1	91
3830406C13Rik	MAE	UMI	Splitomicin	7	1uM	1	89
3830406C13Rik	MAE	UMI	Splitomicin	7	20uM	1	63
3830406C13Rik	MAE	UMI	Splitomicin	14	10uM	1	157
3830406C13Rik	MAE	UMI	Splitomicin	14	1uM	1	93
3830406C13Rik	MAE	UMI	Splitomicin	14	20uM	1	89
3830406C13Rik	MAE	UMI	Splitomicin	21	10uM	1	86
3830406C13Rik	MAE	UMI	Splitomicin	21	1uM	0.99	90
3830406C13Rik	MAE	UMI	Splitomicin	21	20uM	1	82
3830406C13Rik	MAE	UMI	Suramin6Na	7	10uM	1	102
3830406C13Rik	MAE	UMI	Suramin6Na	7	1uM	1	70
3830406C13Rik	MAE	UMI	Suramin6Na	7	20uM	1	55
3830406C13Rik	MAE	UMI	Suramin6Na	14	10uM	1	48
3830406C13Rik	MAE	UMI	Suramin6Na	14	1uM	1	74
3830406C13Rik	MAE	UMI	Suramin6Na	14	20uM	1	41
3830406C13Rik	MAE	UMI	Suramin6Na	21	10uM	1	41
3830406C13Rik	MAE	UMI	Suramin6Na	21	1uM	1	51
3830406C13Rik	MAE	UMI	Suramin6Na	21	20uM	1	87
3830406C13Rik	MAE	UMI	Tranylcypromine_hemisulfate	7	10uM	1	40
3830406C13Rik	MAE	UMI	Tranylcypromine_hemisulfate	7	1uM	0.98	51
3830406C13Rik	MAE	UMI	Tranylcypromine_hemisulfate	7	20uM	1	45
3830406C13Rik	MAE	UMI	Tranylcypromine_hemisulfate	14	10uM	1	69
3830406C13Rik	MAE	UMI	Tranylcypromine_hemisulfate	21	10uM	1	33
3830406C13Rik	MAE	UMI	Tranylcypromine_hemisulfate	21	1uM	1	78
3830406C13Rik	MAE	UMI	Tranylcypromine_hemisulfate	21	20uM	1	43
3830406C13Rik	MAE	UMI	Triacetylresveratrol	7	10uM	1	85
3830406C13Rik	MAE	UMI	Triacetylresveratrol	7	1uM	1	95
3830406C13Rik	MAE	UMI	Triacetylresveratrol	7	20uM	1	70
3830406C13Rik	MAE	UMI	Triacetylresveratrol	14	10uM	1	186
3830406C13Rik	MAE	UMI	Triacetylresveratrol	14	1uM	1	157
3830406C13Rik	MAE	UMI	Triacetylresveratrol	14	20uM	1	216
3830406C13Rik	MAE	UMI	Triacetylresveratrol	21	10uM	1	125
3830406C13Rik	MAE	UMI	Triacetylresveratrol	21	1uM	1	139
3830406C13Rik	MAE	UMI	Triacetylresveratrol	21	20uM	1	64
3830406C13Rik	MAE	UMI	Untreated	7	Untreated	1	94
3830406C13Rik	MAE	UMI	Untreated	7	Untreated	0.99	87
3830406C13Rik	MAE	UMI	Untreated	7	Untreated	1	63
3830406C13Rik	MAE	UMI	Untreated	7	Untreated	1	60
3830406C13Rik	MAE	UMI	Untreated	7	Untreated	1	58
3830406C13Rik	MAE	UMI	Untreated	7	Untreated	1	53
3830406C13Rik	MAE	UMI	Untreated	7	Untreated	1	44
3830406C13Rik	MAE	UMI	Untreated	7	Untreated	1	43
3830406C13Rik	MAE	UMI	Untreated	7	Untreated	0.98	42
3830406C13Rik	MAE	UMI	Untreated	7	Untreated	1	38
3830406C13Rik	MAE	UMI	Untreated	7	Untreated	1	37
3830406C13Rik	MAE	UMI	Untreated	7	Untreated	1	32
3830406C13Rik	MAE	UMI	Untreated	14	Untreated	1	152
3830406C13Rik	MAE	UMI	Untreated	14	Untreated	1	139
3830406C13Rik	MAE	UMI	Untreated	14	Untreated	1	133
3830406C13Rik	MAE	UMI	Untreated	14	Untreated	1	130
3830406C13Rik	MAE	UMI	Untreated	14	Untreated	1	120
3830406C13Rik	MAE	UMI	Untreated	14	Untreated	1	117
3830406C13Rik	MAE	UMI	Untreated	14	Untreated	1	116
3830406C13Rik	MAE	UMI	Untreated	14	Untreated	1	101
3830406C13Rik	MAE	UMI	Untreated	14	Untreated	1	92
3830406C13Rik	MAE	UMI	Untreated	14	Untreated	1	87
3830406C13Rik	MAE	UMI	Untreated	14	Untreated	1	54
3830406C13Rik	MAE	UMI	Untreated	14	Untreated	1	44
3830406C13Rik	MAE	UMI	Untreated	21	Untreated	0.99	80
3830406C13Rik	MAE	UMI	Untreated	21	Untreated	1	77
3830406C13Rik	MAE	UMI	Untreated	21	Untreated	0.99	74
3830406C13Rik	MAE	UMI	Untreated	21	Untreated	1	74
3830406C13Rik	MAE	UMI	Untreated	21	Untreated	0.98	67
3830406C13Rik	MAE	UMI	Untreated	21	Untreated	1	57
3830406C13Rik	MAE	UMI	Untreated	21	Untreated	1	49
3830406C13Rik	MAE	UMI	Untreated	21	Untreated	1	47
3830406C13Rik	MAE	UMI	Untreated	21	Untreated	1	44
3830406C13Rik	MAE	UMI	Untreated	21	Untreated	1	40
3830406C13Rik	MAE	UMI	Untreated	21	Untreated	1	38
3830406C13Rik	MAE	UMI	Zebularine	7	10uM	1	51
3830406C13Rik	MAE	UMI	Zebularine	7	1uM	1	130
3830406C13Rik	MAE	UMI	Zebularine	14	10uM	1	38
3830406C13Rik	MAE	UMI	Zebularine	14	1uM	1	120
3830406C13Rik	MAE	UMI	Zebularine	21	10uM	1	59
3830406C13Rik	MAE	UMI	Zebularine	21	1uM	1	115
Adamtsl4	MAE	no-UMI	5-Aza-2-deoxycytidine	7	10uM	0.23	225
Adamtsl4	MAE	no-UMI	5-Aza-2-deoxycytidine	7	1uM	0.17	1315
Adamtsl4	MAE	no-UMI	5-Aza-2-deoxycytidine	7	20uM	0.3	181
Adamtsl4	MAE	no-UMI	5-Aza-2-deoxycytidine	14	1uM	0.35	48
Adamtsl4	MAE	no-UMI	AGK2	7	10uM	0.16	1372
Adamtsl4	MAE	UMI	AGK2	7	10uM	0.02	48
Adamtsl4	MAE	no-UMI	AGK2	7	1uM	0.07	2911
Adamtsl4	MAE	UMI	AGK2	7	1uM	0	69
Adamtsl4	MAE	no-UMI	AGK2	7	20uM	0.18	981
Adamtsl4	MAE	UMI	AGK2	7	20uM	0	43
Adamtsl4	MAE	no-UMI	AGK2	14	10uM	0.21	2400
Adamtsl4	MAE	UMI	AGK2	14	10uM	0.01	107
Adamtsl4	MAE	no-UMI	AGK2	14	1uM	0.23	2120
Adamtsl4	MAE	UMI	AGK2	14	1uM	0	61
Adamtsl4	MAE	no-UMI	AGK2	14	20uM	0.24	4606
Adamtsl4	MAE	UMI	AGK2	14	20uM	0.01	101
Adamtsl4	MAE	no-UMI	AGK2	21	10uM	0.19	3583
Adamtsl4	MAE	UMI	AGK2	21	10uM	0.01	92
Adamtsl4	MAE	no-UMI	AGK2	21	1uM	0.15	5831
Adamtsl4	MAE	UMI	AGK2	21	1uM	0.01	127
Adamtsl4	MAE	no-UMI	AGK2	21	20uM	0.22	2616
Adamtsl4	MAE	UMI	AGK2	21	20uM	0.01	110
Adamtsl4	MAE	no-UMI	Aminoresveratrol_sulfate	7	10uM	0.14	2404
Adamtsl4	MAE	UMI	Aminoresveratrol_sulfate	7	10uM	0	73
Adamtsl4	MAE	no-UMI	Aminoresveratrol_sulfate	7	1uM	0.17	2184
Adamtsl4	MAE	UMI	Aminoresveratrol_sulfate	7	1uM	0.02	44
Adamtsl4	MAE	no-UMI	Aminoresveratrol_sulfate	7	20uM	0.19	1392
Adamtsl4	MAE	UMI	Aminoresveratrol_sulfate	7	20uM	0.05	66
Adamtsl4	MAE	no-UMI	Aminoresveratrol_sulfate	14	10uM	0.21	1588
Adamtsl4	MAE	UMI	Aminoresveratrol_sulfate	14	10uM	0.05	59
Adamtsl4	MAE	no-UMI	Aminoresveratrol_sulfate	14	1uM	0.24	6574
Adamtsl4	MAE	UMI	Aminoresveratrol_sulfate	14	1uM	0.01	71
Adamtsl4	MAE	no-UMI	Aminoresveratrol_sulfate	14	20uM	0.24	3841
Adamtsl4	MAE	UMI	Aminoresveratrol_sulfate	14	20uM	0.01	111
Adamtsl4	MAE	no-UMI	Aminoresveratrol_sulfate	21	10uM	0.12	2130
Adamtsl4	MAE	UMI	Aminoresveratrol_sulfate	21	10uM	0	89
Adamtsl4	MAE	no-UMI	Aminoresveratrol_sulfate	21	1uM	0.2	3345
Adamtsl4	MAE	UMI	Aminoresveratrol_sulfate	21	1uM	0.05	84
Adamtsl4	MAE	no-UMI	Aminoresveratrol_sulfate	21	20uM	0.21	2522
Adamtsl4	MAE	UMI	Aminoresveratrol_sulfate	21	20uM	0	80
Adamtsl4	MAE	no-UMI	Anacardic_acid	7	10uM	0.17	4618
Adamtsl4	MAE	UMI	Anacardic_acid	7	10uM	0.02	61
Adamtsl4	MAE	no-UMI	Anacardic_acid	7	1uM	0.21	7061
Adamtsl4	MAE	UMI	Anacardic_acid	7	1uM	0.01	85
Adamtsl4	MAE	no-UMI	Anacardic_acid	7	20uM	0.25	995
Adamtsl4	MAE	no-UMI	Anacardic_acid	14	10uM	0.26	8527
Adamtsl4	MAE	UMI	Anacardic_acid	14	10uM	0.1	92
Adamtsl4	MAE	no-UMI	Anacardic_acid	14	1uM	0.18	8587
Adamtsl4	MAE	UMI	Anacardic_acid	14	1uM	0.04	94
Adamtsl4	MAE	no-UMI	Anacardic_acid	14	20uM	0.28	1905
Adamtsl4	MAE	UMI	Anacardic_acid	14	20uM	0.02	48
Adamtsl4	MAE	no-UMI	Anacardic_acid	21	10uM	0.12	879
Adamtsl4	MAE	UMI	Anacardic_acid	21	10uM	0	48
Adamtsl4	MAE	no-UMI	Anacardic_acid	21	1uM	0.18	8835
Adamtsl4	MAE	UMI	Anacardic_acid	21	1uM	0	94
Adamtsl4	MAE	no-UMI	Anacardic_acid	21	20uM	0.28	3207
Adamtsl4	MAE	UMI	Anacardic_acid	21	20uM	0.01	69
Adamtsl4	MAE	no-UMI	B2	7	10uM	0.16	3520
Adamtsl4	MAE	UMI	B2	7	10uM	0.02	58
Adamtsl4	MAE	no-UMI	B2	7	1uM	0.17	3404
Adamtsl4	MAE	UMI	B2	7	1uM	0	37
Adamtsl4	MAE	no-UMI	B2	7	20uM	0.13	2002
Adamtsl4	MAE	UMI	B2	7	20uM	0.02	55
Adamtsl4	MAE	no-UMI	B2	14	10uM	0.21	2626
Adamtsl4	MAE	UMI	B2	14	10uM	0.04	75
Adamtsl4	MAE	no-UMI	B2	14	1uM	0.22	12811
Adamtsl4	MAE	UMI	B2	14	1uM	0	108
Adamtsl4	MAE	no-UMI	B2	14	20uM	0.21	3869
Adamtsl4	MAE	UMI	B2	14	20uM	0.05	122
Adamtsl4	MAE	no-UMI	B2	21	10uM	0.11	4495
Adamtsl4	MAE	UMI	B2	21	10uM	0.01	104
Adamtsl4	MAE	no-UMI	B2	21	1uM	0.16	3764
Adamtsl4	MAE	UMI	B2	21	1uM	0	52
Adamtsl4	MAE	no-UMI	B2	21	20uM	0.09	3711
Adamtsl4	MAE	UMI	B2	21	20uM	0	138
Adamtsl4	MAE	no-UMI	BML-210	7	10uM	0.12	2732
Adamtsl4	MAE	UMI	BML-210	7	10uM	0.01	123
Adamtsl4	MAE	no-UMI	BML-210	7	1uM	0.17	4492
Adamtsl4	MAE	UMI	BML-210	7	1uM	0.03	73
Adamtsl4	MAE	no-UMI	BML-210	7	20uM	0.03	31
Adamtsl4	MAE	no-UMI	BML-210	14	10uM	0.06	3304
Adamtsl4	MAE	UMI	BML-210	14	10uM	0.02	158
Adamtsl4	MAE	no-UMI	BML-210	14	1uM	0.26	3553
Adamtsl4	MAE	UMI	BML-210	14	1uM	0.05	63
Adamtsl4	MAE	no-UMI	BML-210	21	10uM	0.04	1104
Adamtsl4	MAE	UMI	BML-210	21	10uM	0.02	62
Adamtsl4	MAE	no-UMI	BML-210	21	1uM	0.18	11481
Adamtsl4	MAE	UMI	BML-210	21	1uM	0	129
Adamtsl4	MAE	no-UMI	BML-266	7	1uM	0.17	3258
Adamtsl4	MAE	UMI	BML-266	7	1uM	0.03	92
Adamtsl4	MAE	no-UMI	BML-266	14	1uM	0.12	862
Adamtsl4	MAE	UMI	BML-266	14	1uM	0.03	40
Adamtsl4	MAE	no-UMI	BML-266	21	1uM	0.22	2777
Adamtsl4	MAE	UMI	BML-266	21	1uM	0.03	78
Adamtsl4	MAE	no-UMI	BML-278	7	10uM	0.21	1137
Adamtsl4	MAE	UMI	BML-278	7	10uM	0.03	34
Adamtsl4	MAE	no-UMI	BML-278	7	20uM	0.22	557
Adamtsl4	MAE	no-UMI	BML-278	14	10uM	0.27	682
Adamtsl4	MAE	no-UMI	BML-278	14	1uM	0.29	2648
Adamtsl4	MAE	UMI	BML-278	14	1uM	0.03	62
Adamtsl4	MAE	no-UMI	BML-278	14	20uM	0.2	2782
Adamtsl4	MAE	UMI	BML-278	14	20uM	0	63
Adamtsl4	MAE	no-UMI	BML-278	21	10uM	0.19	1402
Adamtsl4	MAE	UMI	BML-278	21	10uM	0	44
Adamtsl4	MAE	no-UMI	BML-278	21	1uM	0.2	3590
Adamtsl4	MAE	UMI	BML-278	21	1uM	0.01	71
Adamtsl4	MAE	no-UMI	BML-278	21	20uM	0.3	430
Adamtsl4	MAE	UMI	BML-278	21	20uM	0.07	30
Adamtsl4	MAE	no-UMI	BML-281	7	10uM	0.22	1787
Adamtsl4	MAE	UMI	BML-281	7	10uM	0	42
Adamtsl4	MAE	no-UMI	BML-281	7	1uM	0.18	6118
Adamtsl4	MAE	UMI	BML-281	7	1uM	0	104
Adamtsl4	MAE	no-UMI	BML-281	7	20uM	0.18	2127
Adamtsl4	MAE	UMI	BML-281	7	20uM	0.04	50
Adamtsl4	MAE	no-UMI	BML-281	14	10uM	0.24	5613
Adamtsl4	MAE	UMI	BML-281	14	10uM	0.05	88
Adamtsl4	MAE	no-UMI	BML-281	14	1uM	0.21	6219
Adamtsl4	MAE	UMI	BML-281	14	1uM	0.05	107
Adamtsl4	MAE	no-UMI	BML-281	14	20uM	0.26	3445
Adamtsl4	MAE	UMI	BML-281	14	20uM	0.01	81
Adamtsl4	MAE	no-UMI	BML-281	21	10uM	0.2	3634
Adamtsl4	MAE	UMI	BML-281	21	10uM	0.01	77
Adamtsl4	MAE	no-UMI	BML-281	21	1uM	0.18	2658
Adamtsl4	MAE	UMI	BML-281	21	1uM	0	61
Adamtsl4	MAE	no-UMI	BML-281	21	20uM	0.23	2225
Adamtsl4	MAE	UMI	BML-281	21	20uM	0.03	75
Adamtsl4	MAE	no-UMI	CI-994	7	10uM	0.08	39
Adamtsl4	MAE	no-UMI	CI-994	7	1uM	0.14	6555
Adamtsl4	MAE	UMI	CI-994	7	1uM	0.02	86
Adamtsl4	MAE	no-UMI	CI-994	14	10uM	0.2	30
Adamtsl4	MAE	no-UMI	CI-994	14	1uM	0.22	13625
Adamtsl4	MAE	UMI	CI-994	14	1uM	0	136
Adamtsl4	MAE	no-UMI	CI-994	21	1uM	0.2	6107
Adamtsl4	MAE	UMI	CI-994	21	1uM	0	99
Adamtsl4	MAE	no-UMI	CTPB	7	10uM	0.23	630
Adamtsl4	MAE	no-UMI	CTPB	7	1uM	0.18	1988
Adamtsl4	MAE	UMI	CTPB	7	1uM	0.02	48
Adamtsl4	MAE	no-UMI	CTPB	7	20uM	0.24	997
Adamtsl4	MAE	UMI	CTPB	7	20uM	0.05	43
Adamtsl4	MAE	no-UMI	CTPB	14	10uM	0.26	3108
Adamtsl4	MAE	UMI	CTPB	14	10uM	0.07	60
Adamtsl4	MAE	no-UMI	CTPB	14	1uM	0.23	5595
Adamtsl4	MAE	UMI	CTPB	14	1uM	0	59
Adamtsl4	MAE	no-UMI	CTPB	14	20uM	0.24	5589
Adamtsl4	MAE	UMI	CTPB	14	20uM	0.05	95
Adamtsl4	MAE	no-UMI	CTPB	21	10uM	0.2	522
Adamtsl4	MAE	no-UMI	CTPB	21	1uM	0.23	2883
Adamtsl4	MAE	UMI	CTPB	21	1uM	0	91
Adamtsl4	MAE	no-UMI	CTPB	21	20uM	0.22	2579
Adamtsl4	MAE	UMI	CTPB	21	20uM	0.01	80
Adamtsl4	MAE	no-UMI	DMSO	7	DMSO	0.17	19166
Adamtsl4	MAE	no-UMI	DMSO	7	DMSO	0.14	15211
Adamtsl4	MAE	no-UMI	DMSO	7	DMSO	0.15	12772
Adamtsl4	MAE	no-UMI	DMSO	7	DMSO	0.2	12662
Adamtsl4	MAE	no-UMI	DMSO	7	DMSO	0.19	12565
Adamtsl4	MAE	no-UMI	DMSO	7	DMSO	0.15	10531
Adamtsl4	MAE	no-UMI	DMSO	7	DMSO	0.12	7656
Adamtsl4	MAE	no-UMI	DMSO	7	DMSO	0.21	6352
Adamtsl4	MAE	no-UMI	DMSO	7	DMSO	0.19	6330
Adamtsl4	MAE	no-UMI	DMSO	7	DMSO	0.15	6254
Adamtsl4	MAE	no-UMI	DMSO	7	DMSO	0.19	4628
Adamtsl4	MAE	no-UMI	DMSO	7	DMSO	0.1	4351
Adamtsl4	MAE	UMI	DMSO	7	DMSO	0.02	152
Adamtsl4	MAE	UMI	DMSO	7	DMSO	0.02	132
Adamtsl4	MAE	UMI	DMSO	7	DMSO	0	126
Adamtsl4	MAE	UMI	DMSO	7	DMSO	0	112
Adamtsl4	MAE	UMI	DMSO	7	DMSO	0.02	110
Adamtsl4	MAE	UMI	DMSO	7	DMSO	0.01	102
Adamtsl4	MAE	UMI	DMSO	7	DMSO	0	101
Adamtsl4	MAE	UMI	DMSO	7	DMSO	0	97
Adamtsl4	MAE	UMI	DMSO	7	DMSO	0.01	97
Adamtsl4	MAE	UMI	DMSO	7	DMSO	0.02	96
Adamtsl4	MAE	UMI	DMSO	7	DMSO	0.01	91
Adamtsl4	MAE	UMI	DMSO	7	DMSO	0.04	77
Adamtsl4	MAE	no-UMI	DMSO	14	DMSO	0.21	32642
Adamtsl4	MAE	no-UMI	DMSO	14	DMSO	0.25	29834
Adamtsl4	MAE	no-UMI	DMSO	14	DMSO	0.23	23121
Adamtsl4	MAE	no-UMI	DMSO	14	DMSO	0.23	21974
Adamtsl4	MAE	no-UMI	DMSO	14	DMSO	0.24	18872
Adamtsl4	MAE	no-UMI	DMSO	14	DMSO	0.25	15136
Adamtsl4	MAE	no-UMI	DMSO	14	DMSO	0.2	14915
Adamtsl4	MAE	no-UMI	DMSO	14	DMSO	0.21	14227
Adamtsl4	MAE	no-UMI	DMSO	14	DMSO	0.18	10732
Adamtsl4	MAE	no-UMI	DMSO	14	DMSO	0.16	10154
Adamtsl4	MAE	no-UMI	DMSO	14	DMSO	0.21	8862
Adamtsl4	MAE	no-UMI	DMSO	14	DMSO	0.2	3826
Adamtsl4	MAE	UMI	DMSO	14	DMSO	0.02	173
Adamtsl4	MAE	UMI	DMSO	14	DMSO	0.01	170
Adamtsl4	MAE	UMI	DMSO	14	DMSO	0.01	164
Adamtsl4	MAE	UMI	DMSO	14	DMSO	0.01	156
Adamtsl4	MAE	UMI	DMSO	14	DMSO	0.03	148
Adamtsl4	MAE	UMI	DMSO	14	DMSO	0.02	144
Adamtsl4	MAE	UMI	DMSO	14	DMSO	0	142
Adamtsl4	MAE	UMI	DMSO	14	DMSO	0.01	119
Adamtsl4	MAE	UMI	DMSO	14	DMSO	0.04	115
Adamtsl4	MAE	UMI	DMSO	14	DMSO	0.04	112
Adamtsl4	MAE	UMI	DMSO	14	DMSO	0	109
Adamtsl4	MAE	UMI	DMSO	14	DMSO	0	57
Adamtsl4	MAE	no-UMI	DMSO	21	DMSO	0.18	15810
Adamtsl4	MAE	no-UMI	DMSO	21	DMSO	0.2	15703
Adamtsl4	MAE	no-UMI	DMSO	21	DMSO	0.2	12038
Adamtsl4	MAE	no-UMI	DMSO	21	DMSO	0.15	11439
Adamtsl4	MAE	no-UMI	DMSO	21	DMSO	0.16	10962
Adamtsl4	MAE	no-UMI	DMSO	21	DMSO	0.17	10102
Adamtsl4	MAE	no-UMI	DMSO	21	DMSO	0.18	9485
Adamtsl4	MAE	no-UMI	DMSO	21	DMSO	0.11	8031
Adamtsl4	MAE	no-UMI	DMSO	21	DMSO	0.15	7700
Adamtsl4	MAE	no-UMI	DMSO	21	DMSO	0.13	6526
Adamtsl4	MAE	no-UMI	DMSO	21	DMSO	0.21	5724
Adamtsl4	MAE	no-UMI	DMSO	21	DMSO	0.2	5339
Adamtsl4	MAE	UMI	DMSO	21	DMSO	0	209
Adamtsl4	MAE	UMI	DMSO	21	DMSO	0.01	187
Adamtsl4	MAE	UMI	DMSO	21	DMSO	0	149
Adamtsl4	MAE	UMI	DMSO	21	DMSO	0.01	143
Adamtsl4	MAE	UMI	DMSO	21	DMSO	0	139
Adamtsl4	MAE	UMI	DMSO	21	DMSO	0.04	139
Adamtsl4	MAE	UMI	DMSO	21	DMSO	0	139
Adamtsl4	MAE	UMI	DMSO	21	DMSO	0.01	138
Adamtsl4	MAE	UMI	DMSO	21	DMSO	0.01	136
Adamtsl4	MAE	UMI	DMSO	21	DMSO	0.01	116
Adamtsl4	MAE	UMI	DMSO	21	DMSO	0.03	101
Adamtsl4	MAE	UMI	DMSO	21	DMSO	0	95
Adamtsl4	MAE	no-UMI	EX-527	7	10uM	0.21	691
Adamtsl4	MAE	UMI	EX-527	7	10uM	0.06	31
Adamtsl4	MAE	no-UMI	EX-527	7	1uM	0.16	435
Adamtsl4	MAE	no-UMI	EX-527	7	20uM	0.19	640
Adamtsl4	MAE	no-UMI	EX-527	14	10uM	0.25	298
Adamtsl4	MAE	no-UMI	EX-527	14	1uM	0.21	1343
Adamtsl4	MAE	UMI	EX-527	14	1uM	0.03	36
Adamtsl4	MAE	no-UMI	EX-527	14	20uM	0.16	141
Adamtsl4	MAE	no-UMI	EX-527	21	10uM	0.28	1140
Adamtsl4	MAE	UMI	EX-527	21	10uM	0.05	56
Adamtsl4	MAE	no-UMI	EX-527	21	1uM	0.18	1347
Adamtsl4	MAE	UMI	EX-527	21	1uM	0.02	62
Adamtsl4	MAE	no-UMI	EX-527	21	20uM	0.25	1115
Adamtsl4	MAE	UMI	EX-527	21	20uM	0.02	43
Adamtsl4	MAE	no-UMI	Fluoro-SAHA	7	1uM	0.09	7986
Adamtsl4	MAE	UMI	Fluoro-SAHA	7	1uM	0	145
Adamtsl4	MAE	no-UMI	Fluoro-SAHA	14	1uM	0.07	4836
Adamtsl4	MAE	UMI	Fluoro-SAHA	14	1uM	0	151
Adamtsl4	MAE	no-UMI	Fluoro-SAHA	21	1uM	0.04	2856
Adamtsl4	MAE	UMI	Fluoro-SAHA	21	1uM	0.03	103
Adamtsl4	MAE	no-UMI	Garcinol	7	10uM	0.21	618
Adamtsl4	MAE	UMI	Garcinol	7	10uM	0	45
Adamtsl4	MAE	no-UMI	Garcinol	7	1uM	0.12	4415
Adamtsl4	MAE	UMI	Garcinol	7	1uM	0.01	69
Adamtsl4	MAE	no-UMI	Garcinol	14	10uM	0.32	1409
Adamtsl4	MAE	UMI	Garcinol	14	10uM	0.15	41
Adamtsl4	MAE	no-UMI	Garcinol	14	1uM	0.23	2454
Adamtsl4	MAE	UMI	Garcinol	14	1uM	0.03	65
Adamtsl4	MAE	no-UMI	Garcinol	21	10uM	0.14	2691
Adamtsl4	MAE	UMI	Garcinol	21	10uM	0	81
Adamtsl4	MAE	no-UMI	Garcinol	21	1uM	0.14	8564
Adamtsl4	MAE	UMI	Garcinol	21	1uM	0.02	110
Adamtsl4	MAE	no-UMI	Nicotinamide	7	10uM	0.19	965
Adamtsl4	MAE	UMI	Nicotinamide	7	10uM	0.03	34
Adamtsl4	MAE	no-UMI	Nicotinamide	7	1uM	0.19	4583
Adamtsl4	MAE	UMI	Nicotinamide	7	1uM	0	81
Adamtsl4	MAE	no-UMI	Nicotinamide	7	20uM	0.16	1972
Adamtsl4	MAE	UMI	Nicotinamide	7	20uM	0.04	48
Adamtsl4	MAE	no-UMI	Nicotinamide	14	10uM	0.28	3574
Adamtsl4	MAE	UMI	Nicotinamide	14	10uM	0.05	56
Adamtsl4	MAE	no-UMI	Nicotinamide	14	1uM	0.27	1842
Adamtsl4	MAE	UMI	Nicotinamide	14	1uM	0.04	55
Adamtsl4	MAE	no-UMI	Nicotinamide	14	20uM	0.25	1018
Adamtsl4	MAE	UMI	Nicotinamide	14	20uM	0.05	42
Adamtsl4	MAE	no-UMI	Nicotinamide	21	10uM	0.23	1244
Adamtsl4	MAE	UMI	Nicotinamide	21	10uM	0	50
Adamtsl4	MAE	no-UMI	Nicotinamide	21	1uM	0.24	4114
Adamtsl4	MAE	UMI	Nicotinamide	21	1uM	0.04	108
Adamtsl4	MAE	no-UMI	Nicotinamide	21	20uM	0.23	2267
Adamtsl4	MAE	UMI	Nicotinamide	21	20uM	0.03	80
Adamtsl4	MAE	no-UMI	NSC-3852	7	1uM	0.12	11164
Adamtsl4	MAE	UMI	NSC-3852	7	1uM	0.02	114
Adamtsl4	MAE	no-UMI	NSC-3852	14	1uM	0.25	6436
Adamtsl4	MAE	UMI	NSC-3852	14	1uM	0.03	93
Adamtsl4	MAE	no-UMI	NSC-3852	21	1uM	0.3	1640
Adamtsl4	MAE	UMI	NSC-3852	21	1uM	0	33
Adamtsl4	MAE	no-UMI	Piceatannol	7	10uM	0.13	2653
Adamtsl4	MAE	UMI	Piceatannol	7	10uM	0	98
Adamtsl4	MAE	no-UMI	Piceatannol	7	1uM	0.18	4811
Adamtsl4	MAE	UMI	Piceatannol	7	1uM	0.03	68
Adamtsl4	MAE	no-UMI	Piceatannol	7	20uM	0.16	106
Adamtsl4	MAE	no-UMI	Piceatannol	14	10uM	0.04	1823
Adamtsl4	MAE	UMI	Piceatannol	14	10uM	0.01	96
Adamtsl4	MAE	no-UMI	Piceatannol	14	1uM	0.24	1115
Adamtsl4	MAE	UMI	Piceatannol	14	1uM	0.05	60
Adamtsl4	MAE	no-UMI	Piceatannol	21	10uM	0.03	378
Adamtsl4	MAE	UMI	Piceatannol	21	10uM	0	34
Adamtsl4	MAE	no-UMI	Piceatannol	21	1uM	0.19	3557
Adamtsl4	MAE	UMI	Piceatannol	21	1uM	0	79
Adamtsl4	MAE	no-UMI	Salermide	7	10uM	0.23	4312
Adamtsl4	MAE	UMI	Salermide	7	10uM	0.07	59
Adamtsl4	MAE	no-UMI	Salermide	7	1uM	0.16	3337
Adamtsl4	MAE	UMI	Salermide	7	1uM	0.02	90
Adamtsl4	MAE	no-UMI	Salermide	7	20uM	0.29	2750
Adamtsl4	MAE	UMI	Salermide	7	20uM	0.04	57
Adamtsl4	MAE	no-UMI	Salermide	14	10uM	0.28	4893
Adamtsl4	MAE	UMI	Salermide	14	10uM	0.03	80
Adamtsl4	MAE	no-UMI	Salermide	14	1uM	0.24	6868
Adamtsl4	MAE	UMI	Salermide	14	1uM	0.04	95
Adamtsl4	MAE	no-UMI	Salermide	14	20uM	0.31	2195
Adamtsl4	MAE	UMI	Salermide	14	20uM	0.02	42
Adamtsl4	MAE	no-UMI	Salermide	21	10uM	0.15	4911
Adamtsl4	MAE	UMI	Salermide	21	10uM	0	84
Adamtsl4	MAE	no-UMI	Salermide	21	1uM	0.16	9120
Adamtsl4	MAE	UMI	Salermide	21	1uM	0	119
Adamtsl4	MAE	no-UMI	Salermide	21	20uM	0.27	2526
Adamtsl4	MAE	UMI	Salermide	21	20uM	0	50
Adamtsl4	MAE	no-UMI	Sirtinol	7	10uM	0.21	2070
Adamtsl4	MAE	UMI	Sirtinol	7	10uM	0.02	58
Adamtsl4	MAE	no-UMI	Sirtinol	7	1uM	0.19	4339
Adamtsl4	MAE	UMI	Sirtinol	7	1uM	0.01	72
Adamtsl4	MAE	no-UMI	Sirtinol	7	20uM	0.22	1801
Adamtsl4	MAE	UMI	Sirtinol	7	20uM	0	42
Adamtsl4	MAE	no-UMI	Sirtinol	14	10uM	0.25	2788
Adamtsl4	MAE	UMI	Sirtinol	14	10uM	0.01	68
Adamtsl4	MAE	no-UMI	Sirtinol	14	1uM	0.29	4892
Adamtsl4	MAE	UMI	Sirtinol	14	1uM	0.05	56
Adamtsl4	MAE	no-UMI	Sirtinol	14	20uM	0.32	5043
Adamtsl4	MAE	UMI	Sirtinol	14	20uM	0.05	76
Adamtsl4	MAE	no-UMI	Sirtinol	21	10uM	0.22	1478
Adamtsl4	MAE	UMI	Sirtinol	21	10uM	0	54
Adamtsl4	MAE	no-UMI	Sirtinol	21	1uM	0.22	3818
Adamtsl4	MAE	UMI	Sirtinol	21	1uM	0.02	92
Adamtsl4	MAE	no-UMI	Sirtinol	21	20uM	0.28	1223
Adamtsl4	MAE	UMI	Sirtinol	21	20uM	0.04	53
Adamtsl4	MAE	no-UMI	Splitomicin	7	10uM	0.16	3417
Adamtsl4	MAE	UMI	Splitomicin	7	10uM	0.02	57
Adamtsl4	MAE	no-UMI	Splitomicin	7	1uM	0.16	5278
Adamtsl4	MAE	UMI	Splitomicin	7	1uM	0.03	77
Adamtsl4	MAE	no-UMI	Splitomicin	7	20uM	0.15	1798
Adamtsl4	MAE	UMI	Splitomicin	7	20uM	0	54
Adamtsl4	MAE	no-UMI	Splitomicin	14	10uM	0.22	2399
Adamtsl4	MAE	UMI	Splitomicin	14	10uM	0.04	76
Adamtsl4	MAE	no-UMI	Splitomicin	14	1uM	0.25	2203
Adamtsl4	MAE	UMI	Splitomicin	14	1uM	0.02	57
Adamtsl4	MAE	no-UMI	Splitomicin	14	20uM	0.19	1724
Adamtsl4	MAE	UMI	Splitomicin	14	20uM	0	52
Adamtsl4	MAE	no-UMI	Splitomicin	21	10uM	0.2	1979
Adamtsl4	MAE	UMI	Splitomicin	21	10uM	0	75
Adamtsl4	MAE	no-UMI	Splitomicin	21	1uM	0.16	5660
Adamtsl4	MAE	UMI	Splitomicin	21	1uM	0	89
Adamtsl4	MAE	no-UMI	Splitomicin	21	20uM	0.26	957
Adamtsl4	MAE	UMI	Splitomicin	21	20uM	0.04	57
Adamtsl4	MAE	no-UMI	Suramin6Na	7	10uM	0.15	3222
Adamtsl4	MAE	UMI	Suramin6Na	7	10uM	0	85
Adamtsl4	MAE	no-UMI	Suramin6Na	7	1uM	0.13	1224
Adamtsl4	MAE	UMI	Suramin6Na	7	1uM	0.02	45
Adamtsl4	MAE	no-UMI	Suramin6Na	7	20uM	0.22	536
Adamtsl4	MAE	UMI	Suramin6Na	7	20uM	0	43
Adamtsl4	MAE	no-UMI	Suramin6Na	14	10uM	0.25	752
Adamtsl4	MAE	no-UMI	Suramin6Na	14	1uM	0.22	1475
Adamtsl4	MAE	UMI	Suramin6Na	14	1uM	0	42
Adamtsl4	MAE	no-UMI	Suramin6Na	14	20uM	0.3	344
Adamtsl4	MAE	no-UMI	Suramin6Na	21	10uM	0.17	619
Adamtsl4	MAE	UMI	Suramin6Na	21	10uM	0	45
Adamtsl4	MAE	no-UMI	Suramin6Na	21	1uM	0.2	1797
Adamtsl4	MAE	UMI	Suramin6Na	21	1uM	0.07	46
Adamtsl4	MAE	no-UMI	Suramin6Na	21	20uM	0.14	1147
Adamtsl4	MAE	UMI	Suramin6Na	21	20uM	0	62
Adamtsl4	MAE	no-UMI	Tranylcypromine_hemisulfate	7	10uM	0.19	302
Adamtsl4	MAE	no-UMI	Tranylcypromine_hemisulfate	7	1uM	0.14	1227
Adamtsl4	MAE	UMI	Tranylcypromine_hemisulfate	7	1uM	0	61
Adamtsl4	MAE	no-UMI	Tranylcypromine_hemisulfate	7	20uM	0.16	401
Adamtsl4	MAE	no-UMI	Tranylcypromine_hemisulfate	14	10uM	0.18	899
Adamtsl4	MAE	no-UMI	Tranylcypromine_hemisulfate	14	1uM	0.23	189
Adamtsl4	MAE	no-UMI	Tranylcypromine_hemisulfate	14	20uM	0.22	147
Adamtsl4	MAE	no-UMI	Tranylcypromine_hemisulfate	21	10uM	0.25	229
Adamtsl4	MAE	no-UMI	Tranylcypromine_hemisulfate	21	1uM	0.12	3586
Adamtsl4	MAE	UMI	Tranylcypromine_hemisulfate	21	1uM	0.01	67
Adamtsl4	MAE	no-UMI	Tranylcypromine_hemisulfate	21	20uM	0.24	234
Adamtsl4	MAE	no-UMI	Triacetylresveratrol	7	10uM	0.12	3438
Adamtsl4	MAE	UMI	Triacetylresveratrol	7	10uM	0.04	79
Adamtsl4	MAE	no-UMI	Triacetylresveratrol	7	1uM	0.16	4234
Adamtsl4	MAE	UMI	Triacetylresveratrol	7	1uM	0.01	88
Adamtsl4	MAE	no-UMI	Triacetylresveratrol	7	20uM	0.12	1924
Adamtsl4	MAE	UMI	Triacetylresveratrol	7	20uM	0.02	92
Adamtsl4	MAE	no-UMI	Triacetylresveratrol	14	10uM	0.13	12334
Adamtsl4	MAE	UMI	Triacetylresveratrol	14	10uM	0.01	156
Adamtsl4	MAE	no-UMI	Triacetylresveratrol	14	1uM	0.21	4785
Adamtsl4	MAE	UMI	Triacetylresveratrol	14	1uM	0.01	100
Adamtsl4	MAE	no-UMI	Triacetylresveratrol	14	20uM	0.19	5438
Adamtsl4	MAE	UMI	Triacetylresveratrol	14	20uM	0	127
Adamtsl4	MAE	no-UMI	Triacetylresveratrol	21	10uM	0.2	3932
Adamtsl4	MAE	UMI	Triacetylresveratrol	21	10uM	0	126
Adamtsl4	MAE	no-UMI	Triacetylresveratrol	21	1uM	0.15	5988
Adamtsl4	MAE	UMI	Triacetylresveratrol	21	1uM	0.01	164
Adamtsl4	MAE	no-UMI	Triacetylresveratrol	21	20uM	0.08	484
Adamtsl4	MAE	UMI	Triacetylresveratrol	21	20uM	0	54
Adamtsl4	MAE	no-UMI	Untreated	7	Untreated	0.09	11769
Adamtsl4	MAE	no-UMI	Untreated	7	Untreated	0.1	7023
Adamtsl4	MAE	no-UMI	Untreated	7	Untreated	0.08	3868
Adamtsl4	MAE	no-UMI	Untreated	7	Untreated	0.09	3513
Adamtsl4	MAE	no-UMI	Untreated	7	Untreated	0.09	3252
Adamtsl4	MAE	no-UMI	Untreated	7	Untreated	0.13	2533
Adamtsl4	MAE	no-UMI	Untreated	7	Untreated	0.12	2351
Adamtsl4	MAE	no-UMI	Untreated	7	Untreated	0.08	2202
Adamtsl4	MAE	no-UMI	Untreated	7	Untreated	0.07	1536
Adamtsl4	MAE	no-UMI	Untreated	7	Untreated	0.1	1360
Adamtsl4	MAE	no-UMI	Untreated	7	Untreated	0.06	1192
Adamtsl4	MAE	no-UMI	Untreated	7	Untreated	0.1	1009
Adamtsl4	MAE	UMI	Untreated	7	Untreated	0	130
Adamtsl4	MAE	UMI	Untreated	7	Untreated	0.01	126
Adamtsl4	MAE	UMI	Untreated	7	Untreated	0	115
Adamtsl4	MAE	UMI	Untreated	7	Untreated	0	91
Adamtsl4	MAE	UMI	Untreated	7	Untreated	0	78
Adamtsl4	MAE	UMI	Untreated	7	Untreated	0.03	77
Adamtsl4	MAE	UMI	Untreated	7	Untreated	0	74
Adamtsl4	MAE	UMI	Untreated	7	Untreated	0.02	65
Adamtsl4	MAE	UMI	Untreated	7	Untreated	0.02	65
Adamtsl4	MAE	UMI	Untreated	7	Untreated	0	63
Adamtsl4	MAE	UMI	Untreated	7	Untreated	0	61
Adamtsl4	MAE	UMI	Untreated	7	Untreated	0	57
Adamtsl4	MAE	no-UMI	Untreated	14	Untreated	0.14	12652
Adamtsl4	MAE	no-UMI	Untreated	14	Untreated	0.08	10921
Adamtsl4	MAE	no-UMI	Untreated	14	Untreated	0.12	9724
Adamtsl4	MAE	no-UMI	Untreated	14	Untreated	0.11	8811
Adamtsl4	MAE	no-UMI	Untreated	14	Untreated	0.1	8271
Adamtsl4	MAE	no-UMI	Untreated	14	Untreated	0.11	5967
Adamtsl4	MAE	no-UMI	Untreated	14	Untreated	0.04	5167
Adamtsl4	MAE	no-UMI	Untreated	14	Untreated	0.1	3908
Adamtsl4	MAE	no-UMI	Untreated	14	Untreated	0.1	3581
Adamtsl4	MAE	no-UMI	Untreated	14	Untreated	0.11	2306
Adamtsl4	MAE	no-UMI	Untreated	14	Untreated	0.13	1453
Adamtsl4	MAE	no-UMI	Untreated	14	Untreated	0.05	1185
Adamtsl4	MAE	UMI	Untreated	14	Untreated	0	206
Adamtsl4	MAE	UMI	Untreated	14	Untreated	0.01	175
Adamtsl4	MAE	UMI	Untreated	14	Untreated	0.01	153
Adamtsl4	MAE	UMI	Untreated	14	Untreated	0.03	143
Adamtsl4	MAE	UMI	Untreated	14	Untreated	0.04	131
Adamtsl4	MAE	UMI	Untreated	14	Untreated	0.05	126
Adamtsl4	MAE	UMI	Untreated	14	Untreated	0	122
Adamtsl4	MAE	UMI	Untreated	14	Untreated	0	118
Adamtsl4	MAE	UMI	Untreated	14	Untreated	0.02	112
Adamtsl4	MAE	UMI	Untreated	14	Untreated	0.02	101
Adamtsl4	MAE	UMI	Untreated	14	Untreated	0	66
Adamtsl4	MAE	UMI	Untreated	14	Untreated	0	62
Adamtsl4	MAE	no-UMI	Untreated	21	Untreated	0.06	10801
Adamtsl4	MAE	no-UMI	Untreated	21	Untreated	0.08	8618
Adamtsl4	MAE	no-UMI	Untreated	21	Untreated	0.06	7456
Adamtsl4	MAE	no-UMI	Untreated	21	Untreated	0.07	5620
Adamtsl4	MAE	no-UMI	Untreated	21	Untreated	0.07	4638
Adamtsl4	MAE	no-UMI	Untreated	21	Untreated	0.06	4418
Adamtsl4	MAE	no-UMI	Untreated	21	Untreated	0.06	4381
Adamtsl4	MAE	no-UMI	Untreated	21	Untreated	0.07	3551
Adamtsl4	MAE	no-UMI	Untreated	21	Untreated	0.07	2967
Adamtsl4	MAE	no-UMI	Untreated	21	Untreated	0.1	1093
Adamtsl4	MAE	no-UMI	Untreated	21	Untreated	0.08	1013
Adamtsl4	MAE	no-UMI	Untreated	21	Untreated	0.06	964
Adamtsl4	MAE	UMI	Untreated	21	Untreated	0.01	243
Adamtsl4	MAE	UMI	Untreated	21	Untreated	0	213
Adamtsl4	MAE	UMI	Untreated	21	Untreated	0	178
Adamtsl4	MAE	UMI	Untreated	21	Untreated	0	178
Adamtsl4	MAE	UMI	Untreated	21	Untreated	0.01	156
Adamtsl4	MAE	UMI	Untreated	21	Untreated	0	150
Adamtsl4	MAE	UMI	Untreated	21	Untreated	0.04	139
Adamtsl4	MAE	UMI	Untreated	21	Untreated	0	133
Adamtsl4	MAE	UMI	Untreated	21	Untreated	0	131
Adamtsl4	MAE	UMI	Untreated	21	Untreated	0	92
Adamtsl4	MAE	UMI	Untreated	21	Untreated	0	70
Adamtsl4	MAE	UMI	Untreated	21	Untreated	0.02	66
Adamtsl4	MAE	no-UMI	Zebularine	7	10uM	0.12	388
Adamtsl4	MAE	no-UMI	Zebularine	7	1uM	0.13	5257
Adamtsl4	MAE	no-UMI	Zebularine	7	20uM	0.18	337
Adamtsl4	MAE	no-UMI	Zebularine	14	10uM	0.15	415
Adamtsl4	MAE	no-UMI	Zebularine	14	1uM	0.27	2425
Adamtsl4	MAE	no-UMI	Zebularine	21	10uM	0.14	648
Adamtsl4	MAE	no-UMI	Zebularine	21	1uM	0.25	3452
Adamtsl4	MAE	UMI	Zebularine	7	1uM	0.04	109
Adamtsl4	MAE	UMI	Zebularine	14	1uM	0.01	82
Adamtsl4	MAE	UMI	Zebularine	21	10uM	0	38
Adamtsl4	MAE	UMI	Zebularine	21	1uM	0.02	94
Adnp2	MAE	no-UMI	5-Aza-2-deoxycytidine	7	10uM	0.89	87
Adnp2	MAE	no-UMI	5-Aza-2-deoxycytidine	7	1uM	1	681
Adnp2	MAE	UMI	5-Aza-2-deoxycytidine	7	1uM	0.97	35
Adnp2	MAE	no-UMI	5-Aza-2-deoxycytidine	7	20uM	0.96	72
Adnp2	MAE	no-UMI	5-Aza-2-deoxycytidine	14	1uM	0.84	38
Adnp2	MAE	no-UMI	AGK2	7	10uM	0.97	896
Adnp2	MAE	UMI	AGK2	7	10uM	1	65
Adnp2	MAE	no-UMI	AGK2	7	1uM	0.98	1372
Adnp2	MAE	UMI	AGK2	7	1uM	0.99	90
Adnp2	MAE	no-UMI	AGK2	7	20uM	0.97	832
Adnp2	MAE	UMI	AGK2	7	20uM	1	76
Adnp2	MAE	no-UMI	AGK2	14	10uM	0.99	1734
Adnp2	MAE	UMI	AGK2	14	10uM	1	115
Adnp2	MAE	no-UMI	AGK2	14	1uM	1	1382
Adnp2	MAE	UMI	AGK2	14	1uM	0.99	111
Adnp2	MAE	no-UMI	AGK2	14	20uM	0.99	4789
Adnp2	MAE	UMI	AGK2	14	20uM	1	255
Adnp2	MAE	no-UMI	AGK2	21	10uM	1	1779
Adnp2	MAE	UMI	AGK2	21	10uM	1	96
Adnp2	MAE	no-UMI	AGK2	21	1uM	1	2431
Adnp2	MAE	UMI	AGK2	21	1uM	1	143
Adnp2	MAE	no-UMI	AGK2	21	20uM	1	2520
Adnp2	MAE	UMI	AGK2	21	20uM	1	146
Adnp2	MAE	no-UMI	Aminoresveratrol_sulfate	7	10uM	0.96	1661
Adnp2	MAE	UMI	Aminoresveratrol_sulfate	7	10uM	1	100
Adnp2	MAE	no-UMI	Aminoresveratrol_sulfate	7	1uM	1	1409
Adnp2	MAE	UMI	Aminoresveratrol_sulfate	7	1uM	1	68
Adnp2	MAE	no-UMI	Aminoresveratrol_sulfate	7	20uM	0.97	965
Adnp2	MAE	UMI	Aminoresveratrol_sulfate	7	20uM	1	89
Adnp2	MAE	no-UMI	Aminoresveratrol_sulfate	14	10uM	0.99	1415
Adnp2	MAE	UMI	Aminoresveratrol_sulfate	14	10uM	1	123
Adnp2	MAE	no-UMI	Aminoresveratrol_sulfate	14	1uM	0.99	5187
Adnp2	MAE	UMI	Aminoresveratrol_sulfate	14	1uM	1	170
Adnp2	MAE	no-UMI	Aminoresveratrol_sulfate	14	20uM	0.99	3501
Adnp2	MAE	UMI	Aminoresveratrol_sulfate	14	20uM	1	209
Adnp2	MAE	no-UMI	Aminoresveratrol_sulfate	21	10uM	1	1370
Adnp2	MAE	UMI	Aminoresveratrol_sulfate	21	10uM	1	100
Adnp2	MAE	no-UMI	Aminoresveratrol_sulfate	21	1uM	1	1897
Adnp2	MAE	UMI	Aminoresveratrol_sulfate	21	1uM	1	128
Adnp2	MAE	no-UMI	Aminoresveratrol_sulfate	21	20uM	1	2118
Adnp2	MAE	UMI	Aminoresveratrol_sulfate	21	20uM	1	172
Adnp2	MAE	no-UMI	Anacardic_acid	7	10uM	0.99	3028
Adnp2	MAE	UMI	Anacardic_acid	7	10uM	1	120
Adnp2	MAE	no-UMI	Anacardic_acid	7	1uM	0.99	5120
Adnp2	MAE	UMI	Anacardic_acid	7	1uM	0.99	155
Adnp2	MAE	no-UMI	Anacardic_acid	7	20uM	0.98	915
Adnp2	MAE	UMI	Anacardic_acid	7	20uM	1	71
Adnp2	MAE	no-UMI	Anacardic_acid	14	10uM	1	7282
Adnp2	MAE	UMI	Anacardic_acid	14	10uM	1	182
Adnp2	MAE	no-UMI	Anacardic_acid	14	1uM	0.99	5372
Adnp2	MAE	UMI	Anacardic_acid	14	1uM	1	181
Adnp2	MAE	no-UMI	Anacardic_acid	14	20uM	0.99	1829
Adnp2	MAE	UMI	Anacardic_acid	14	20uM	1	129
Adnp2	MAE	no-UMI	Anacardic_acid	21	10uM	1	435
Adnp2	MAE	UMI	Anacardic_acid	21	10uM	1	67
Adnp2	MAE	no-UMI	Anacardic_acid	21	1uM	0.99	4566
Adnp2	MAE	UMI	Anacardic_acid	21	1uM	1	97
Adnp2	MAE	no-UMI	Anacardic_acid	21	20uM	0.98	2180
Adnp2	MAE	UMI	Anacardic_acid	21	20uM	1	100
Adnp2	MAE	no-UMI	B2	7	10uM	0.99	2414
Adnp2	MAE	UMI	B2	7	10uM	1	76
Adnp2	MAE	no-UMI	B2	7	1uM	1	2147
Adnp2	MAE	UMI	B2	7	1uM	1	77
Adnp2	MAE	no-UMI	B2	7	20uM	0.98	1158
Adnp2	MAE	UMI	B2	7	20uM	1	72
Adnp2	MAE	no-UMI	B2	14	10uM	1	1886
Adnp2	MAE	UMI	B2	14	10uM	0.99	129
Adnp2	MAE	no-UMI	B2	14	1uM	1	8476
Adnp2	MAE	UMI	B2	14	1uM	1	236
Adnp2	MAE	no-UMI	B2	14	20uM	1	2553
Adnp2	MAE	UMI	B2	14	20uM	1	196
Adnp2	MAE	no-UMI	B2	21	10uM	0.98	2076
Adnp2	MAE	UMI	B2	21	10uM	1	106
Adnp2	MAE	no-UMI	B2	21	1uM	1	1617
Adnp2	MAE	UMI	B2	21	1uM	1	69
Adnp2	MAE	no-UMI	B2	21	20uM	1	1649
Adnp2	MAE	UMI	B2	21	20uM	1	113
Adnp2	MAE	no-UMI	BML-210	7	10uM	1	1059
Adnp2	MAE	UMI	BML-210	7	10uM	1	69
Adnp2	MAE	no-UMI	BML-210	7	1uM	0.99	2969
Adnp2	MAE	UMI	BML-210	7	1uM	1	103
Adnp2	MAE	no-UMI	BML-210	14	10uM	0.99	1379
Adnp2	MAE	UMI	BML-210	14	10uM	1	117
Adnp2	MAE	no-UMI	BML-210	14	1uM	0.99	2573
Adnp2	MAE	UMI	BML-210	14	1uM	1	147
Adnp2	MAE	no-UMI	BML-210	21	10uM	1	415
Adnp2	MAE	UMI	BML-210	21	10uM	1	49
Adnp2	MAE	no-UMI	BML-210	21	1uM	1	6210
Adnp2	MAE	UMI	BML-210	21	1uM	0.99	161
Adnp2	MAE	no-UMI	BML-266	7	1uM	1	2338
Adnp2	MAE	UMI	BML-266	7	1uM	1	100
Adnp2	MAE	no-UMI	BML-266	14	1uM	1	573
Adnp2	MAE	UMI	BML-266	14	1uM	1	67
Adnp2	MAE	no-UMI	BML-266	21	1uM	1	1377
Adnp2	MAE	UMI	BML-266	21	1uM	1	110
Adnp2	MAE	no-UMI	BML-278	7	10uM	0.98	1097
Adnp2	MAE	UMI	BML-278	7	10uM	1	51
Adnp2	MAE	no-UMI	BML-278	7	20uM	0.98	531
Adnp2	MAE	UMI	BML-278	7	20uM	1	40
Adnp2	MAE	no-UMI	BML-278	14	10uM	1	596
Adnp2	MAE	UMI	BML-278	14	10uM	1	57
Adnp2	MAE	no-UMI	BML-278	14	1uM	0.98	2119
Adnp2	MAE	UMI	BML-278	14	1uM	1	122
Adnp2	MAE	no-UMI	BML-278	14	20uM	0.99	2420
Adnp2	MAE	UMI	BML-278	14	20uM	1	142
Adnp2	MAE	no-UMI	BML-278	21	10uM	0.99	949
Adnp2	MAE	UMI	BML-278	21	10uM	1	62
Adnp2	MAE	no-UMI	BML-278	21	1uM	1	2039
Adnp2	MAE	UMI	BML-278	21	1uM	1	93
Adnp2	MAE	no-UMI	BML-278	21	20uM	0.98	328
Adnp2	MAE	UMI	BML-278	21	20uM	0.98	40
Adnp2	MAE	no-UMI	BML-281	7	10uM	0.99	1279
Adnp2	MAE	UMI	BML-281	7	10uM	1	77
Adnp2	MAE	no-UMI	BML-281	7	1uM	0.98	5101
Adnp2	MAE	UMI	BML-281	7	1uM	0.99	144
Adnp2	MAE	no-UMI	BML-281	7	20uM	0.99	1473
Adnp2	MAE	UMI	BML-281	7	20uM	1	83
Adnp2	MAE	no-UMI	BML-281	14	10uM	1	4525
Adnp2	MAE	UMI	BML-281	14	10uM	1	182
Adnp2	MAE	no-UMI	BML-281	14	1uM	0.99	4852
Adnp2	MAE	UMI	BML-281	14	1uM	1	154
Adnp2	MAE	no-UMI	BML-281	14	20uM	0.99	2697
Adnp2	MAE	UMI	BML-281	14	20uM	0.99	160
Adnp2	MAE	no-UMI	BML-281	21	10uM	1	2296
Adnp2	MAE	UMI	BML-281	21	10uM	0.99	109
Adnp2	MAE	no-UMI	BML-281	21	1uM	0.99	1477
Adnp2	MAE	UMI	BML-281	21	1uM	1	83
Adnp2	MAE	no-UMI	BML-281	21	20uM	1	1630
Adnp2	MAE	UMI	BML-281	21	20uM	1	117
Adnp2	MAE	no-UMI	CI-994	7	1uM	0.99	3046
Adnp2	MAE	UMI	CI-994	7	1uM	1	115
Adnp2	MAE	no-UMI	CI-994	14	10uM	1	33
Adnp2	MAE	no-UMI	CI-994	14	1uM	0.99	8706
Adnp2	MAE	UMI	CI-994	14	1uM	0.99	240
Adnp2	MAE	no-UMI	CI-994	21	1uM	1	2982
Adnp2	MAE	UMI	CI-994	21	1uM	1	131
Adnp2	MAE	no-UMI	CTPB	7	10uM	0.95	350
Adnp2	MAE	UMI	CTPB	7	10uM	1	54
Adnp2	MAE	no-UMI	CTPB	7	1uM	0.98	1108
Adnp2	MAE	UMI	CTPB	7	1uM	1	70
Adnp2	MAE	no-UMI	CTPB	7	20uM	0.96	728
Adnp2	MAE	UMI	CTPB	7	20uM	1	71
Adnp2	MAE	no-UMI	CTPB	14	10uM	0.99	2124
Adnp2	MAE	UMI	CTPB	14	10uM	1	145
Adnp2	MAE	no-UMI	CTPB	14	1uM	0.98	4047
Adnp2	MAE	UMI	CTPB	14	1uM	1	173
Adnp2	MAE	no-UMI	CTPB	14	20uM	0.99	3819
Adnp2	MAE	UMI	CTPB	14	20uM	1	192
Adnp2	MAE	no-UMI	CTPB	21	10uM	1	270
Adnp2	MAE	UMI	CTPB	21	10uM	1	42
Adnp2	MAE	no-UMI	CTPB	21	1uM	1	1438
Adnp2	MAE	UMI	CTPB	21	1uM	1	97
Adnp2	MAE	no-UMI	CTPB	21	20uM	0.99	1436
Adnp2	MAE	UMI	CTPB	21	20uM	1	103
Adnp2	MAE	no-UMI	DMSO	7	DMSO	0.98	10914
Adnp2	MAE	no-UMI	DMSO	7	DMSO	0.99	9507
Adnp2	MAE	no-UMI	DMSO	7	DMSO	0.99	8188
Adnp2	MAE	no-UMI	DMSO	7	DMSO	1	8125
Adnp2	MAE	no-UMI	DMSO	7	DMSO	0.98	8120
Adnp2	MAE	no-UMI	DMSO	7	DMSO	0.99	7948
Adnp2	MAE	no-UMI	DMSO	7	DMSO	0.98	4326
Adnp2	MAE	no-UMI	DMSO	7	DMSO	0.99	4113
Adnp2	MAE	no-UMI	DMSO	7	DMSO	0.97	4074
Adnp2	MAE	no-UMI	DMSO	7	DMSO	0.99	3949
Adnp2	MAE	no-UMI	DMSO	7	DMSO	0.98	2565
Adnp2	MAE	no-UMI	DMSO	7	DMSO	0.98	1959
Adnp2	MAE	UMI	DMSO	7	DMSO	0.99	193
Adnp2	MAE	UMI	DMSO	7	DMSO	1	193
Adnp2	MAE	UMI	DMSO	7	DMSO	1	184
Adnp2	MAE	UMI	DMSO	7	DMSO	0.99	178
Adnp2	MAE	UMI	DMSO	7	DMSO	1	178
Adnp2	MAE	UMI	DMSO	7	DMSO	1	167
Adnp2	MAE	UMI	DMSO	7	DMSO	1	165
Adnp2	MAE	UMI	DMSO	7	DMSO	1	125
Adnp2	MAE	UMI	DMSO	7	DMSO	1	109
Adnp2	MAE	UMI	DMSO	7	DMSO	1	104
Adnp2	MAE	UMI	DMSO	7	DMSO	0.99	97
Adnp2	MAE	UMI	DMSO	7	DMSO	1	87
Adnp2	MAE	no-UMI	DMSO	14	DMSO	0.99	23753
Adnp2	MAE	no-UMI	DMSO	14	DMSO	0.99	23315
Adnp2	MAE	no-UMI	DMSO	14	DMSO	0.99	17465
Adnp2	MAE	no-UMI	DMSO	14	DMSO	0.99	16261
Adnp2	MAE	no-UMI	DMSO	14	DMSO	0.99	14617
Adnp2	MAE	no-UMI	DMSO	14	DMSO	0.99	13605
Adnp2	MAE	no-UMI	DMSO	14	DMSO	0.99	11102
Adnp2	MAE	no-UMI	DMSO	14	DMSO	1	10588
Adnp2	MAE	no-UMI	DMSO	14	DMSO	0.99	8018
Adnp2	MAE	no-UMI	DMSO	14	DMSO	0.99	7069
Adnp2	MAE	no-UMI	DMSO	14	DMSO	0.99	6466
Adnp2	MAE	no-UMI	DMSO	14	DMSO	1	3444
Adnp2	MAE	UMI	DMSO	14	DMSO	1	327
Adnp2	MAE	UMI	DMSO	14	DMSO	1	304
Adnp2	MAE	UMI	DMSO	14	DMSO	1	277
Adnp2	MAE	UMI	DMSO	14	DMSO	1	274
Adnp2	MAE	UMI	DMSO	14	DMSO	1	266
Adnp2	MAE	UMI	DMSO	14	DMSO	1	263
Adnp2	MAE	UMI	DMSO	14	DMSO	1	238
Adnp2	MAE	UMI	DMSO	14	DMSO	1	218
Adnp2	MAE	UMI	DMSO	14	DMSO	0.98	192
Adnp2	MAE	UMI	DMSO	14	DMSO	0.99	167
Adnp2	MAE	UMI	DMSO	14	DMSO	1	160
Adnp2	MAE	UMI	DMSO	14	DMSO	1	135
Adnp2	MAE	no-UMI	DMSO	21	DMSO	1	8623
Adnp2	MAE	no-UMI	DMSO	21	DMSO	1	8193
Adnp2	MAE	no-UMI	DMSO	21	DMSO	1	6806
Adnp2	MAE	no-UMI	DMSO	21	DMSO	1	6591
Adnp2	MAE	no-UMI	DMSO	21	DMSO	0.99	5775
Adnp2	MAE	no-UMI	DMSO	21	DMSO	1	5367
Adnp2	MAE	no-UMI	DMSO	21	DMSO	0.99	5007
Adnp2	MAE	no-UMI	DMSO	21	DMSO	0.99	3930
Adnp2	MAE	no-UMI	DMSO	21	DMSO	0.99	3433
Adnp2	MAE	no-UMI	DMSO	21	DMSO	0.99	3172
Adnp2	MAE	no-UMI	DMSO	21	DMSO	0.99	3142
Adnp2	MAE	no-UMI	DMSO	21	DMSO	0.99	2932
Adnp2	MAE	UMI	DMSO	21	DMSO	1	228
Adnp2	MAE	UMI	DMSO	21	DMSO	1	209
Adnp2	MAE	UMI	DMSO	21	DMSO	1	197
Adnp2	MAE	UMI	DMSO	21	DMSO	1	183
Adnp2	MAE	UMI	DMSO	21	DMSO	1	176
Adnp2	MAE	UMI	DMSO	21	DMSO	1	169
Adnp2	MAE	UMI	DMSO	21	DMSO	1	161
Adnp2	MAE	UMI	DMSO	21	DMSO	1	158
Adnp2	MAE	UMI	DMSO	21	DMSO	0.99	131
Adnp2	MAE	UMI	DMSO	21	DMSO	1	129
Adnp2	MAE	UMI	DMSO	21	DMSO	1	128
Adnp2	MAE	UMI	DMSO	21	DMSO	1	101
Adnp2	MAE	no-UMI	EX-527	7	10uM	0.98	546
Adnp2	MAE	UMI	EX-527	7	10uM	1	54
Adnp2	MAE	no-UMI	EX-527	7	1uM	1	383
Adnp2	MAE	UMI	EX-527	7	1uM	1	32
Adnp2	MAE	no-UMI	EX-527	7	20uM	0.98	382
Adnp2	MAE	UMI	EX-527	7	20uM	1	39
Adnp2	MAE	no-UMI	EX-527	14	10uM	1	250
Adnp2	MAE	UMI	EX-527	14	10uM	1	34
Adnp2	MAE	no-UMI	EX-527	14	1uM	0.98	922
Adnp2	MAE	UMI	EX-527	14	1uM	1	69
Adnp2	MAE	no-UMI	EX-527	14	20uM	1	108
Adnp2	MAE	no-UMI	EX-527	21	10uM	1	626
Adnp2	MAE	UMI	EX-527	21	10uM	1	47
Adnp2	MAE	no-UMI	EX-527	21	1uM	0.98	830
Adnp2	MAE	UMI	EX-527	21	1uM	1	61
Adnp2	MAE	no-UMI	EX-527	21	20uM	0.99	940
Adnp2	MAE	UMI	EX-527	21	20uM	1	85
Adnp2	MAE	no-UMI	Fluoro-SAHA	7	1uM	0.97	2755
Adnp2	MAE	UMI	Fluoro-SAHA	7	1uM	1	112
Adnp2	MAE	no-UMI	Fluoro-SAHA	14	1uM	0.99	2016
Adnp2	MAE	UMI	Fluoro-SAHA	14	1uM	1	125
Adnp2	MAE	no-UMI	Fluoro-SAHA	21	1uM	0.99	1511
Adnp2	MAE	UMI	Fluoro-SAHA	21	1uM	1	83
Adnp2	MAE	no-UMI	Garcinol	7	10uM	0.99	465
Adnp2	MAE	UMI	Garcinol	7	10uM	1	57
Adnp2	MAE	no-UMI	Garcinol	7	1uM	1	2976
Adnp2	MAE	UMI	Garcinol	7	1uM	1	104
Adnp2	MAE	no-UMI	Garcinol	14	10uM	0.99	1880
Adnp2	MAE	UMI	Garcinol	14	10uM	1	189
Adnp2	MAE	no-UMI	Garcinol	14	1uM	0.99	1768
Adnp2	MAE	UMI	Garcinol	14	1uM	1	107
Adnp2	MAE	no-UMI	Garcinol	21	10uM	1	1457
Adnp2	MAE	UMI	Garcinol	21	10uM	1	97
Adnp2	MAE	no-UMI	Garcinol	21	1uM	1	3817
Adnp2	MAE	UMI	Garcinol	21	1uM	1	106
Adnp2	MAE	no-UMI	Nicotinamide	7	10uM	0.98	768
Adnp2	MAE	UMI	Nicotinamide	7	10uM	1	73
Adnp2	MAE	no-UMI	Nicotinamide	7	1uM	0.98	3036
Adnp2	MAE	UMI	Nicotinamide	7	1uM	1	134
Adnp2	MAE	no-UMI	Nicotinamide	7	20uM	0.99	1350
Adnp2	MAE	UMI	Nicotinamide	7	20uM	0.97	63
Adnp2	MAE	no-UMI	Nicotinamide	14	10uM	0.99	3188
Adnp2	MAE	UMI	Nicotinamide	14	10uM	1	154
Adnp2	MAE	no-UMI	Nicotinamide	14	1uM	0.99	1232
Adnp2	MAE	UMI	Nicotinamide	14	1uM	1	110
Adnp2	MAE	no-UMI	Nicotinamide	14	20uM	0.99	1251
Adnp2	MAE	UMI	Nicotinamide	14	20uM	1	109
Adnp2	MAE	no-UMI	Nicotinamide	21	10uM	0.99	777
Adnp2	MAE	UMI	Nicotinamide	21	10uM	1	80
Adnp2	MAE	no-UMI	Nicotinamide	21	1uM	0.99	2172
Adnp2	MAE	UMI	Nicotinamide	21	1uM	1	133
Adnp2	MAE	no-UMI	Nicotinamide	21	20uM	0.99	1672
Adnp2	MAE	UMI	Nicotinamide	21	20uM	1	125
Adnp2	MAE	no-UMI	NSC-3852	7	1uM	0.99	7190
Adnp2	MAE	UMI	NSC-3852	7	1uM	1	182
Adnp2	MAE	no-UMI	NSC-3852	14	1uM	0.98	5778
Adnp2	MAE	UMI	NSC-3852	14	1uM	1	203
Adnp2	MAE	no-UMI	NSC-3852	21	1uM	0.99	1974
Adnp2	MAE	UMI	NSC-3852	21	1uM	1	117
Adnp2	MAE	no-UMI	Piceatannol	7	10uM	0.97	1205
Adnp2	MAE	UMI	Piceatannol	7	10uM	1	79
Adnp2	MAE	no-UMI	Piceatannol	7	1uM	0.97	3072
Adnp2	MAE	UMI	Piceatannol	7	1uM	1	109
Adnp2	MAE	no-UMI	Piceatannol	14	10uM	0.99	853
Adnp2	MAE	UMI	Piceatannol	14	10uM	1	67
Adnp2	MAE	no-UMI	Piceatannol	14	1uM	0.99	936
Adnp2	MAE	UMI	Piceatannol	14	1uM	1	93
Adnp2	MAE	no-UMI	Piceatannol	21	10uM	0.99	170
Adnp2	MAE	UMI	Piceatannol	21	10uM	1	32
Adnp2	MAE	no-UMI	Piceatannol	21	1uM	1	2452
Adnp2	MAE	UMI	Piceatannol	21	1uM	0.98	85
Adnp2	MAE	no-UMI	Salermide	7	10uM	0.98	3355
Adnp2	MAE	UMI	Salermide	7	10uM	1	114
Adnp2	MAE	no-UMI	Salermide	7	1uM	0.98	2074
Adnp2	MAE	UMI	Salermide	7	1uM	1	105
Adnp2	MAE	no-UMI	Salermide	7	20uM	0.98	2015
Adnp2	MAE	UMI	Salermide	7	20uM	1	86
Adnp2	MAE	no-UMI	Salermide	14	10uM	0.99	3999
Adnp2	MAE	UMI	Salermide	14	10uM	1	181
Adnp2	MAE	no-UMI	Salermide	14	1uM	1	4371
Adnp2	MAE	UMI	Salermide	14	1uM	1	126
Adnp2	MAE	no-UMI	Salermide	14	20uM	0.99	1791
Adnp2	MAE	UMI	Salermide	14	20uM	1	110
Adnp2	MAE	no-UMI	Salermide	21	10uM	1	2544
Adnp2	MAE	UMI	Salermide	21	10uM	1	120
Adnp2	MAE	no-UMI	Salermide	21	1uM	1	5021
Adnp2	MAE	UMI	Salermide	21	1uM	1	122
Adnp2	MAE	no-UMI	Salermide	21	20uM	0.99	2127
Adnp2	MAE	UMI	Salermide	21	20uM	1	108
Adnp2	MAE	no-UMI	Sirtinol	7	10uM	1	1547
Adnp2	MAE	UMI	Sirtinol	7	10uM	1	90
Adnp2	MAE	no-UMI	Sirtinol	7	1uM	0.99	3586
Adnp2	MAE	UMI	Sirtinol	7	1uM	1	128
Adnp2	MAE	no-UMI	Sirtinol	7	20uM	0.99	1486
Adnp2	MAE	UMI	Sirtinol	7	20uM	0.99	100
Adnp2	MAE	no-UMI	Sirtinol	14	10uM	1	2038
Adnp2	MAE	UMI	Sirtinol	14	10uM	1	114
Adnp2	MAE	no-UMI	Sirtinol	14	1uM	0.99	3411
Adnp2	MAE	UMI	Sirtinol	14	1uM	1	159
Adnp2	MAE	no-UMI	Sirtinol	14	20uM	0.99	3949
Adnp2	MAE	UMI	Sirtinol	14	20uM	1	209
Adnp2	MAE	no-UMI	Sirtinol	21	10uM	1	1056
Adnp2	MAE	UMI	Sirtinol	21	10uM	1	70
Adnp2	MAE	no-UMI	Sirtinol	21	1uM	1	1934
Adnp2	MAE	UMI	Sirtinol	21	1uM	1	129
Adnp2	MAE	no-UMI	Sirtinol	21	20uM	0.99	1008
Adnp2	MAE	UMI	Sirtinol	21	20uM	1	103
Adnp2	MAE	no-UMI	Splitomicin	7	10uM	0.97	2044
Adnp2	MAE	UMI	Splitomicin	7	10uM	1	93
Adnp2	MAE	no-UMI	Splitomicin	7	1uM	0.98	4125
Adnp2	MAE	UMI	Splitomicin	7	1uM	1	98
Adnp2	MAE	no-UMI	Splitomicin	7	20uM	0.99	983
Adnp2	MAE	UMI	Splitomicin	7	20uM	1	72
Adnp2	MAE	no-UMI	Splitomicin	14	10uM	0.99	1898
Adnp2	MAE	UMI	Splitomicin	14	10uM	1	148
Adnp2	MAE	no-UMI	Splitomicin	14	1uM	0.99	1687
Adnp2	MAE	UMI	Splitomicin	14	1uM	1	98
Adnp2	MAE	no-UMI	Splitomicin	14	20uM	0.99	1226
Adnp2	MAE	UMI	Splitomicin	14	20uM	1	111
Adnp2	MAE	no-UMI	Splitomicin	21	10uM	1	1140
Adnp2	MAE	UMI	Splitomicin	21	10uM	1	79
Adnp2	MAE	no-UMI	Splitomicin	21	1uM	0.99	3038
Adnp2	MAE	UMI	Splitomicin	21	1uM	1	76
Adnp2	MAE	no-UMI	Splitomicin	21	20uM	0.99	620
Adnp2	MAE	UMI	Splitomicin	21	20uM	1	77
Adnp2	MAE	no-UMI	Suramin6Na	7	10uM	0.97	2350
Adnp2	MAE	UMI	Suramin6Na	7	10uM	1	130
Adnp2	MAE	no-UMI	Suramin6Na	7	1uM	1	740
Adnp2	MAE	UMI	Suramin6Na	7	1uM	1	55
Adnp2	MAE	no-UMI	Suramin6Na	7	20uM	1	369
Adnp2	MAE	UMI	Suramin6Na	7	20uM	1	49
Adnp2	MAE	no-UMI	Suramin6Na	14	10uM	0.99	453
Adnp2	MAE	UMI	Suramin6Na	14	10uM	1	56
Adnp2	MAE	no-UMI	Suramin6Na	14	1uM	0.98	926
Adnp2	MAE	UMI	Suramin6Na	14	1uM	1	83
Adnp2	MAE	no-UMI	Suramin6Na	14	20uM	0.99	289
Adnp2	MAE	UMI	Suramin6Na	14	20uM	1	30
Adnp2	MAE	no-UMI	Suramin6Na	21	10uM	1	336
Adnp2	MAE	UMI	Suramin6Na	21	10uM	1	54
Adnp2	MAE	no-UMI	Suramin6Na	21	1uM	1	992
Adnp2	MAE	UMI	Suramin6Na	21	1uM	1	56
Adnp2	MAE	no-UMI	Suramin6Na	21	20uM	1	694
Adnp2	MAE	UMI	Suramin6Na	21	20uM	1	107
Adnp2	MAE	no-UMI	Tranylcypromine_hemisulfate	7	10uM	1	195
Adnp2	MAE	UMI	Tranylcypromine_hemisulfate	7	10uM	1	34
Adnp2	MAE	no-UMI	Tranylcypromine_hemisulfate	7	1uM	0.99	746
Adnp2	MAE	UMI	Tranylcypromine_hemisulfate	7	1uM	0.99	81
Adnp2	MAE	no-UMI	Tranylcypromine_hemisulfate	7	20uM	1	251
Adnp2	MAE	UMI	Tranylcypromine_hemisulfate	7	20uM	1	37
Adnp2	MAE	no-UMI	Tranylcypromine_hemisulfate	14	10uM	0.99	756
Adnp2	MAE	UMI	Tranylcypromine_hemisulfate	14	10uM	1	52
Adnp2	MAE	no-UMI	Tranylcypromine_hemisulfate	14	1uM	0.99	148
Adnp2	MAE	no-UMI	Tranylcypromine_hemisulfate	14	20uM	0.99	158
Adnp2	MAE	no-UMI	Tranylcypromine_hemisulfate	21	10uM	1	122
Adnp2	MAE	no-UMI	Tranylcypromine_hemisulfate	21	1uM	1	2087
Adnp2	MAE	UMI	Tranylcypromine_hemisulfate	21	1uM	1	73
Adnp2	MAE	no-UMI	Tranylcypromine_hemisulfate	21	20uM	0.98	176
Adnp2	MAE	UMI	Tranylcypromine_hemisulfate	21	20uM	1	38
Adnp2	MAE	no-UMI	Triacetylresveratrol	7	10uM	0.99	2403
Adnp2	MAE	UMI	Triacetylresveratrol	7	10uM	1	97
Adnp2	MAE	no-UMI	Triacetylresveratrol	7	1uM	0.98	2638
Adnp2	MAE	UMI	Triacetylresveratrol	7	1uM	1	111
Adnp2	MAE	no-UMI	Triacetylresveratrol	7	20uM	0.99	1386
Adnp2	MAE	UMI	Triacetylresveratrol	7	20uM	1	76
Adnp2	MAE	no-UMI	Triacetylresveratrol	14	10uM	1	7619
Adnp2	MAE	UMI	Triacetylresveratrol	14	10uM	1	228
Adnp2	MAE	no-UMI	Triacetylresveratrol	14	1uM	0.99	3245
Adnp2	MAE	UMI	Triacetylresveratrol	14	1uM	0.99	165
Adnp2	MAE	no-UMI	Triacetylresveratrol	14	20uM	0.99	4919
Adnp2	MAE	UMI	Triacetylresveratrol	14	20uM	1	234
Adnp2	MAE	no-UMI	Triacetylresveratrol	21	10uM	1	1838
Adnp2	MAE	UMI	Triacetylresveratrol	21	10uM	0.99	123
Adnp2	MAE	no-UMI	Triacetylresveratrol	21	1uM	1	2933
Adnp2	MAE	UMI	Triacetylresveratrol	21	1uM	1	168
Adnp2	MAE	no-UMI	Triacetylresveratrol	21	20uM	1	207
Adnp2	MAE	UMI	Triacetylresveratrol	21	20uM	1	95
Adnp2	MAE	no-UMI	Untreated	7	Untreated	0.99	4434
Adnp2	MAE	no-UMI	Untreated	7	Untreated	1	3098
Adnp2	MAE	no-UMI	Untreated	7	Untreated	0.99	1679
Adnp2	MAE	no-UMI	Untreated	7	Untreated	0.98	1439
Adnp2	MAE	no-UMI	Untreated	7	Untreated	0.99	1297
Adnp2	MAE	no-UMI	Untreated	7	Untreated	0.99	1058
Adnp2	MAE	no-UMI	Untreated	7	Untreated	0.97	952
Adnp2	MAE	no-UMI	Untreated	7	Untreated	0.99	833
Adnp2	MAE	no-UMI	Untreated	7	Untreated	1	618
Adnp2	MAE	no-UMI	Untreated	7	Untreated	0.98	497
Adnp2	MAE	no-UMI	Untreated	7	Untreated	0.98	475
Adnp2	MAE	no-UMI	Untreated	7	Untreated	0.98	346
Adnp2	MAE	UMI	Untreated	7	Untreated	1	118
Adnp2	MAE	UMI	Untreated	7	Untreated	1	96
Adnp2	MAE	UMI	Untreated	7	Untreated	1	83
Adnp2	MAE	UMI	Untreated	7	Untreated	1	79
Adnp2	MAE	UMI	Untreated	7	Untreated	1	77
Adnp2	MAE	UMI	Untreated	7	Untreated	1	66
Adnp2	MAE	UMI	Untreated	7	Untreated	1	50
Adnp2	MAE	UMI	Untreated	7	Untreated	1	49
Adnp2	MAE	UMI	Untreated	7	Untreated	1	46
Adnp2	MAE	UMI	Untreated	7	Untreated	1	46
Adnp2	MAE	UMI	Untreated	7	Untreated	1	44
Adnp2	MAE	UMI	Untreated	7	Untreated	1	42
Adnp2	MAE	no-UMI	Untreated	14	Untreated	1	6107
Adnp2	MAE	no-UMI	Untreated	14	Untreated	1	4814
Adnp2	MAE	no-UMI	Untreated	14	Untreated	0.99	3987
Adnp2	MAE	no-UMI	Untreated	14	Untreated	1	3282
Adnp2	MAE	no-UMI	Untreated	14	Untreated	0.99	3266
Adnp2	MAE	no-UMI	Untreated	14	Untreated	1	2618
Adnp2	MAE	no-UMI	Untreated	14	Untreated	0.99	2081
Adnp2	MAE	no-UMI	Untreated	14	Untreated	1	1769
Adnp2	MAE	no-UMI	Untreated	14	Untreated	0.99	1749
Adnp2	MAE	no-UMI	Untreated	14	Untreated	0.99	1127
Adnp2	MAE	no-UMI	Untreated	14	Untreated	0.99	575
Adnp2	MAE	no-UMI	Untreated	14	Untreated	1	421
Adnp2	MAE	UMI	Untreated	14	Untreated	1	178
Adnp2	MAE	UMI	Untreated	14	Untreated	1	156
Adnp2	MAE	UMI	Untreated	14	Untreated	1	144
Adnp2	MAE	UMI	Untreated	14	Untreated	1	141
Adnp2	MAE	UMI	Untreated	14	Untreated	1	139
Adnp2	MAE	UMI	Untreated	14	Untreated	1	125
Adnp2	MAE	UMI	Untreated	14	Untreated	1	124
Adnp2	MAE	UMI	Untreated	14	Untreated	1	112
Adnp2	MAE	UMI	Untreated	14	Untreated	1	110
Adnp2	MAE	UMI	Untreated	14	Untreated	1	75
Adnp2	MAE	UMI	Untreated	14	Untreated	1	56
Adnp2	MAE	UMI	Untreated	14	Untreated	1	48
Adnp2	MAE	no-UMI	Untreated	21	Untreated	1	3186
Adnp2	MAE	no-UMI	Untreated	21	Untreated	1	2942
Adnp2	MAE	no-UMI	Untreated	21	Untreated	0.99	2455
Adnp2	MAE	no-UMI	Untreated	21	Untreated	1	1888
Adnp2	MAE	no-UMI	Untreated	21	Untreated	1	1608
Adnp2	MAE	no-UMI	Untreated	21	Untreated	1	1453
Adnp2	MAE	no-UMI	Untreated	21	Untreated	1	996
Adnp2	MAE	no-UMI	Untreated	21	Untreated	1	938
Adnp2	MAE	no-UMI	Untreated	21	Untreated	0.99	933
Adnp2	MAE	no-UMI	Untreated	21	Untreated	1	396
Adnp2	MAE	no-UMI	Untreated	21	Untreated	1	315
Adnp2	MAE	no-UMI	Untreated	21	Untreated	1	251
Adnp2	MAE	UMI	Untreated	21	Untreated	1	118
Adnp2	MAE	UMI	Untreated	21	Untreated	1	94
Adnp2	MAE	UMI	Untreated	21	Untreated	1	89
Adnp2	MAE	UMI	Untreated	21	Untreated	1	83
Adnp2	MAE	UMI	Untreated	21	Untreated	1	82
Adnp2	MAE	UMI	Untreated	21	Untreated	1	72
Adnp2	MAE	UMI	Untreated	21	Untreated	1	71
Adnp2	MAE	UMI	Untreated	21	Untreated	1	70
Adnp2	MAE	UMI	Untreated	21	Untreated	1	66
Adnp2	MAE	UMI	Untreated	21	Untreated	1	42
Adnp2	MAE	UMI	Untreated	21	Untreated	1	35
Adnp2	MAE	UMI	Untreated	21	Untreated	1	33
Adnp2	MAE	no-UMI	Zebularine	7	10uM	0.99	398
Adnp2	MAE	no-UMI	Zebularine	7	1uM	0.99	3411
Adnp2	MAE	no-UMI	Zebularine	7	20uM	0.98	328
Adnp2	MAE	no-UMI	Zebularine	14	10uM	0.97	564
Adnp2	MAE	no-UMI	Zebularine	14	1uM	0.99	1877
Adnp2	MAE	no-UMI	Zebularine	21	10uM	0.98	745
Adnp2	MAE	no-UMI	Zebularine	21	1uM	1	1996
Adnp2	MAE	UMI	Zebularine	7	10uM	1	63
Adnp2	MAE	UMI	Zebularine	7	1uM	1	123
Adnp2	MAE	UMI	Zebularine	14	10uM	1	51
Adnp2	MAE	UMI	Zebularine	14	1uM	1	152
Adnp2	MAE	UMI	Zebularine	21	10uM	1	88
Adnp2	MAE	UMI	Zebularine	21	1uM	1	137
Afap1	MAE	no-UMI	5-Aza-2-deoxycytidine	7	10uM	1	113
Afap1	MAE	no-UMI	5-Aza-2-deoxycytidine	7	1uM	0.93	539
Afap1	MAE	no-UMI	5-Aza-2-deoxycytidine	7	20uM	0.91	117
Afap1	MAE	no-UMI	AGK2	7	10uM	0.97	549
Afap1	MAE	no-UMI	AGK2	7	1uM	0.94	1767
Afap1	MAE	no-UMI	AGK2	7	20uM	0.98	393
Afap1	MAE	no-UMI	AGK2	14	10uM	0.98	1519
Afap1	MAE	no-UMI	AGK2	14	1uM	0.96	711
Afap1	MAE	no-UMI	AGK2	14	20uM	0.98	2725
Afap1	MAE	no-UMI	AGK2	21	10uM	0.98	1804
Afap1	MAE	no-UMI	AGK2	21	1uM	0.94	1685
Afap1	MAE	no-UMI	AGK2	21	20uM	0.96	2717
Afap1	MAE	no-UMI	Aminoresveratrol_sulfate	7	10uM	0.94	1405
Afap1	MAE	no-UMI	Aminoresveratrol_sulfate	7	1uM	0.9	1251
Afap1	MAE	no-UMI	Aminoresveratrol_sulfate	7	20uM	0.95	721
Afap1	MAE	no-UMI	Aminoresveratrol_sulfate	14	10uM	0.96	638
Afap1	MAE	no-UMI	Aminoresveratrol_sulfate	14	1uM	0.95	2581
Afap1	MAE	no-UMI	Aminoresveratrol_sulfate	14	20uM	1	1420
Afap1	MAE	no-UMI	Aminoresveratrol_sulfate	21	10uM	0.98	1123
Afap1	MAE	no-UMI	Aminoresveratrol_sulfate	21	1uM	0.97	1121
Afap1	MAE	no-UMI	Aminoresveratrol_sulfate	21	20uM	1	919
Afap1	MAE	no-UMI	Anacardic_acid	7	10uM	0.97	2401
Afap1	MAE	no-UMI	Anacardic_acid	7	1uM	0.95	3712
Afap1	MAE	no-UMI	Anacardic_acid	7	20uM	0.95	682
Afap1	MAE	no-UMI	Anacardic_acid	14	10uM	0.96	2763
Afap1	MAE	no-UMI	Anacardic_acid	14	1uM	0.97	2420
Afap1	MAE	no-UMI	Anacardic_acid	14	20uM	0.96	696
Afap1	MAE	no-UMI	Anacardic_acid	21	10uM	0.92	331
Afap1	MAE	no-UMI	Anacardic_acid	21	1uM	0.95	2757
Afap1	MAE	no-UMI	Anacardic_acid	21	20uM	0.93	2225
Afap1	MAE	no-UMI	B2	7	10uM	0.98	2198
Afap1	MAE	no-UMI	B2	7	1uM	0.95	2073
Afap1	MAE	no-UMI	B2	7	20uM	0.97	985
Afap1	MAE	no-UMI	B2	14	10uM	0.97	717
Afap1	MAE	no-UMI	B2	14	1uM	0.9	3680
Afap1	MAE	no-UMI	B2	14	20uM	0.98	1157
Afap1	MAE	no-UMI	B2	21	10uM	0.89	1335
Afap1	MAE	no-UMI	B2	21	1uM	0.99	880
Afap1	MAE	no-UMI	B2	21	20uM	0.95	1073
Afap1	MAE	no-UMI	BML-210	7	10uM	0.97	1011
Afap1	MAE	no-UMI	BML-210	7	1uM	0.97	2822
Afap1	MAE	no-UMI	BML-210	14	10uM	0.98	828
Afap1	MAE	no-UMI	BML-210	14	1uM	0.96	1072
Afap1	MAE	no-UMI	BML-210	21	10uM	0.98	200
Afap1	MAE	no-UMI	BML-210	21	1uM	0.96	3404
Afap1	MAE	no-UMI	BML-266	7	1uM	0.97	1790
Afap1	MAE	no-UMI	BML-266	14	1uM	0.98	282
Afap1	MAE	no-UMI	BML-266	21	1uM	0.95	1116
Afap1	MAE	no-UMI	BML-278	7	10uM	0.98	604
Afap1	MAE	no-UMI	BML-278	7	20uM	0.99	324
Afap1	MAE	no-UMI	BML-278	14	10uM	1	164
Afap1	MAE	no-UMI	BML-278	14	1uM	0.95	849
Afap1	MAE	no-UMI	BML-278	14	20uM	0.99	1002
Afap1	MAE	no-UMI	BML-278	21	10uM	0.97	806
Afap1	MAE	no-UMI	BML-278	21	1uM	0.99	1179
Afap1	MAE	no-UMI	BML-278	21	20uM	0.98	201
Afap1	MAE	no-UMI	BML-281	7	10uM	0.94	837
Afap1	MAE	no-UMI	BML-281	7	1uM	0.94	4556
Afap1	MAE	no-UMI	BML-281	7	20uM	0.96	1080
Afap1	MAE	no-UMI	BML-281	14	10uM	0.98	2079
Afap1	MAE	no-UMI	BML-281	14	1uM	0.94	2369
Afap1	MAE	no-UMI	BML-281	14	20uM	0.94	1163
Afap1	MAE	no-UMI	BML-281	21	10uM	0.89	1744
Afap1	MAE	no-UMI	BML-281	21	1uM	0.97	1164
Afap1	MAE	no-UMI	BML-281	21	20uM	0.94	1240
Afap1	MAE	no-UMI	CI-994	7	1uM	0.94	2633
Afap1	MAE	no-UMI	CI-994	14	1uM	0.99	3538
Afap1	MAE	no-UMI	CI-994	21	1uM	1	1796
Afap1	MAE	no-UMI	CTPB	7	10uM	0.98	291
Afap1	MAE	no-UMI	CTPB	7	1uM	0.97	1224
Afap1	MAE	no-UMI	CTPB	7	20uM	0.96	638
Afap1	MAE	no-UMI	CTPB	14	10uM	0.95	955
Afap1	MAE	no-UMI	CTPB	14	1uM	0.97	1769
Afap1	MAE	no-UMI	CTPB	14	20uM	0.96	1920
Afap1	MAE	no-UMI	CTPB	21	10uM	0.96	137
Afap1	MAE	no-UMI	CTPB	21	1uM	0.93	1404
Afap1	MAE	no-UMI	CTPB	21	20uM	0.95	1138
Afap1	MAE	no-UMI	DMSO	7	DMSO	0.98	8441
Afap1	MAE	no-UMI	DMSO	7	DMSO	0.96	6370
Afap1	MAE	no-UMI	DMSO	7	DMSO	0.92	6132
Afap1	MAE	no-UMI	DMSO	7	DMSO	0.94	6106
Afap1	MAE	no-UMI	DMSO	7	DMSO	0.99	5929
Afap1	MAE	no-UMI	DMSO	7	DMSO	0.96	5133
Afap1	MAE	no-UMI	DMSO	7	DMSO	0.96	3597
Afap1	MAE	no-UMI	DMSO	7	DMSO	0.93	3235
Afap1	MAE	no-UMI	DMSO	7	DMSO	0.95	3176
Afap1	MAE	no-UMI	DMSO	7	DMSO	0.95	2762
Afap1	MAE	no-UMI	DMSO	7	DMSO	0.99	1834
Afap1	MAE	no-UMI	DMSO	7	DMSO	0.97	1571
Afap1	MAE	no-UMI	DMSO	14	DMSO	0.96	11348
Afap1	MAE	no-UMI	DMSO	14	DMSO	0.97	9750
Afap1	MAE	no-UMI	DMSO	14	DMSO	0.96	7741
Afap1	MAE	no-UMI	DMSO	14	DMSO	0.95	7740
Afap1	MAE	no-UMI	DMSO	14	DMSO	0.97	7272
Afap1	MAE	no-UMI	DMSO	14	DMSO	0.94	6569
Afap1	MAE	no-UMI	DMSO	14	DMSO	0.95	5474
Afap1	MAE	no-UMI	DMSO	14	DMSO	0.97	4951
Afap1	MAE	no-UMI	DMSO	14	DMSO	0.94	4439
Afap1	MAE	no-UMI	DMSO	14	DMSO	0.95	4068
Afap1	MAE	no-UMI	DMSO	14	DMSO	0.94	3136
Afap1	MAE	no-UMI	DMSO	14	DMSO	0.98	1752
Afap1	MAE	no-UMI	DMSO	21	DMSO	0.97	8093
Afap1	MAE	no-UMI	DMSO	21	DMSO	0.95	7056
Afap1	MAE	no-UMI	DMSO	21	DMSO	0.94	5139
Afap1	MAE	no-UMI	DMSO	21	DMSO	0.94	4363
Afap1	MAE	no-UMI	DMSO	21	DMSO	0.94	3900
Afap1	MAE	no-UMI	DMSO	21	DMSO	0.97	3875
Afap1	MAE	no-UMI	DMSO	21	DMSO	0.92	3848
Afap1	MAE	no-UMI	DMSO	21	DMSO	0.94	3415
Afap1	MAE	no-UMI	DMSO	21	DMSO	0.96	3413
Afap1	MAE	no-UMI	DMSO	21	DMSO	0.94	2741
Afap1	MAE	no-UMI	DMSO	21	DMSO	0.94	2526
Afap1	MAE	no-UMI	DMSO	21	DMSO	0.94	2094
Afap1	MAE	no-UMI	EX-527	7	10uM	0.96	403
Afap1	MAE	no-UMI	EX-527	7	1uM	0.97	208
Afap1	MAE	no-UMI	EX-527	7	20uM	1	262
Afap1	MAE	no-UMI	EX-527	14	10uM	0.97	117
Afap1	MAE	no-UMI	EX-527	14	1uM	0.94	310
Afap1	MAE	no-UMI	EX-527	14	20uM	1	38
Afap1	MAE	no-UMI	EX-527	21	10uM	0.94	237
Afap1	MAE	no-UMI	EX-527	21	1uM	0.98	407
Afap1	MAE	no-UMI	EX-527	21	20uM	0.96	658
Afap1	MAE	no-UMI	Fluoro-SAHA	7	1uM	0.99	1811
Afap1	MAE	no-UMI	Fluoro-SAHA	14	1uM	1	530
Afap1	MAE	no-UMI	Fluoro-SAHA	21	1uM	1	803
Afap1	MAE	no-UMI	Garcinol	7	10uM	0.96	358
Afap1	MAE	no-UMI	Garcinol	7	1uM	0.97	2308
Afap1	MAE	no-UMI	Garcinol	14	10uM	0.99	1161
Afap1	MAE	no-UMI	Garcinol	14	1uM	0.98	574
Afap1	MAE	no-UMI	Garcinol	21	10uM	0.95	1991
Afap1	MAE	no-UMI	Garcinol	21	1uM	0.96	2333
Afap1	MAE	no-UMI	Nicotinamide	7	10uM	0.98	508
Afap1	MAE	no-UMI	Nicotinamide	7	1uM	0.92	2698
Afap1	MAE	no-UMI	Nicotinamide	7	20uM	0.96	818
Afap1	MAE	no-UMI	Nicotinamide	14	10uM	0.96	1288
Afap1	MAE	no-UMI	Nicotinamide	14	1uM	0.95	542
Afap1	MAE	no-UMI	Nicotinamide	14	20uM	0.96	654
Afap1	MAE	no-UMI	Nicotinamide	21	10uM	0.99	428
Afap1	MAE	no-UMI	Nicotinamide	21	1uM	0.94	1368
Afap1	MAE	no-UMI	Nicotinamide	21	20uM	0.96	2203
Afap1	MAE	no-UMI	NSC-3852	7	1uM	0.95	7499
Afap1	MAE	no-UMI	NSC-3852	14	1uM	0.95	2442
Afap1	MAE	no-UMI	NSC-3852	21	1uM	0.97	1992
Afap1	MAE	no-UMI	Piceatannol	7	10uM	0.98	745
Afap1	MAE	no-UMI	Piceatannol	7	1uM	0.96	2310
Afap1	MAE	no-UMI	Piceatannol	14	10uM	1	357
Afap1	MAE	no-UMI	Piceatannol	14	1uM	0.97	347
Afap1	MAE	no-UMI	Piceatannol	21	10uM	1	148
Afap1	MAE	no-UMI	Piceatannol	21	1uM	0.93	1442
Afap1	MAE	no-UMI	Salermide	7	10uM	0.94	2090
Afap1	MAE	no-UMI	Salermide	7	1uM	0.99	1519
Afap1	MAE	no-UMI	Salermide	7	20uM	0.99	1556
Afap1	MAE	no-UMI	Salermide	14	10uM	0.96	1274
Afap1	MAE	no-UMI	Salermide	14	1uM	0.96	1855
Afap1	MAE	no-UMI	Salermide	14	20uM	0.95	724
Afap1	MAE	no-UMI	Salermide	21	10uM	0.96	2419
Afap1	MAE	no-UMI	Salermide	21	1uM	0.95	2993
Afap1	MAE	no-UMI	Salermide	21	20uM	0.95	1159
Afap1	MAE	no-UMI	Sirtinol	7	10uM	0.97	1149
Afap1	MAE	no-UMI	Sirtinol	7	1uM	0.97	2730
Afap1	MAE	no-UMI	Sirtinol	7	20uM	0.94	1236
Afap1	MAE	no-UMI	Sirtinol	14	10uM	0.93	837
Afap1	MAE	no-UMI	Sirtinol	14	1uM	0.96	1678
Afap1	MAE	no-UMI	Sirtinol	14	20uM	0.98	1774
Afap1	MAE	no-UMI	Sirtinol	21	10uM	0.93	529
Afap1	MAE	no-UMI	Sirtinol	21	1uM	0.89	1141
Afap1	MAE	no-UMI	Sirtinol	21	20uM	0.96	525
Afap1	MAE	no-UMI	Splitomicin	7	10uM	0.94	1606
Afap1	MAE	no-UMI	Splitomicin	7	1uM	0.95	3779
Afap1	MAE	no-UMI	Splitomicin	7	20uM	0.96	723
Afap1	MAE	no-UMI	Splitomicin	14	10uM	0.96	949
Afap1	MAE	no-UMI	Splitomicin	14	1uM	0.95	729
Afap1	MAE	no-UMI	Splitomicin	14	20uM	0.97	505
Afap1	MAE	no-UMI	Splitomicin	21	10uM	0.95	953
Afap1	MAE	no-UMI	Splitomicin	21	1uM	0.93	2527
Afap1	MAE	no-UMI	Splitomicin	21	20uM	0.94	507
Afap1	MAE	no-UMI	Suramin6Na	7	10uM	0.95	1979
Afap1	MAE	no-UMI	Suramin6Na	7	1uM	0.97	690
Afap1	MAE	no-UMI	Suramin6Na	7	20uM	0.98	322
Afap1	MAE	no-UMI	Suramin6Na	14	10uM	0.94	273
Afap1	MAE	no-UMI	Suramin6Na	14	1uM	0.95	420
Afap1	MAE	no-UMI	Suramin6Na	14	20uM	0.96	151
Afap1	MAE	no-UMI	Suramin6Na	21	10uM	0.96	225
Afap1	MAE	no-UMI	Suramin6Na	21	1uM	0.99	658
Afap1	MAE	no-UMI	Suramin6Na	21	20uM	0.96	637
Afap1	MAE	no-UMI	Tranylcypromine_hemisulfate	7	10uM	0.97	165
Afap1	MAE	no-UMI	Tranylcypromine_hemisulfate	7	1uM	0.9	941
Afap1	MAE	no-UMI	Tranylcypromine_hemisulfate	7	20uM	0.92	179
Afap1	MAE	no-UMI	Tranylcypromine_hemisulfate	14	10uM	0.91	389
Afap1	MAE	no-UMI	Tranylcypromine_hemisulfate	14	1uM	0.97	59
Afap1	MAE	no-UMI	Tranylcypromine_hemisulfate	14	20uM	0.98	92
Afap1	MAE	no-UMI	Tranylcypromine_hemisulfate	21	10uM	0.92	101
Afap1	MAE	no-UMI	Tranylcypromine_hemisulfate	21	1uM	0.94	1053
Afap1	MAE	no-UMI	Tranylcypromine_hemisulfate	21	20uM	0.92	318
Afap1	MAE	no-UMI	Triacetylresveratrol	7	10uM	0.99	1669
Afap1	MAE	no-UMI	Triacetylresveratrol	7	1uM	0.91	1865
Afap1	MAE	no-UMI	Triacetylresveratrol	7	20uM	0.97	716
Afap1	MAE	no-UMI	Triacetylresveratrol	14	10uM	0.97	4415
Afap1	MAE	no-UMI	Triacetylresveratrol	14	1uM	0.96	1470
Afap1	MAE	no-UMI	Triacetylresveratrol	14	20uM	0.97	2972
Afap1	MAE	no-UMI	Triacetylresveratrol	21	10uM	0.96	1422
Afap1	MAE	no-UMI	Triacetylresveratrol	21	1uM	0.96	3131
Afap1	MAE	no-UMI	Triacetylresveratrol	21	20uM	0.91	485
Afap1	MAE	no-UMI	Untreated	7	Untreated	0.96	3076
Afap1	MAE	no-UMI	Untreated	7	Untreated	0.88	1753
Afap1	MAE	no-UMI	Untreated	7	Untreated	0.88	860
Afap1	MAE	no-UMI	Untreated	7	Untreated	0.91	849
Afap1	MAE	no-UMI	Untreated	7	Untreated	0.95	734
Afap1	MAE	no-UMI	Untreated	7	Untreated	0.93	645
Afap1	MAE	no-UMI	Untreated	7	Untreated	0.96	605
Afap1	MAE	no-UMI	Untreated	7	Untreated	0.91	585
Afap1	MAE	no-UMI	Untreated	7	Untreated	0.95	355
Afap1	MAE	no-UMI	Untreated	7	Untreated	0.86	318
Afap1	MAE	no-UMI	Untreated	7	Untreated	0.94	307
Afap1	MAE	no-UMI	Untreated	7	Untreated	0.95	208
Afap1	MAE	no-UMI	Untreated	14	Untreated	0.95	1755
Afap1	MAE	no-UMI	Untreated	14	Untreated	0.95	1749
Afap1	MAE	no-UMI	Untreated	14	Untreated	0.97	1564
Afap1	MAE	no-UMI	Untreated	14	Untreated	0.97	1399
Afap1	MAE	no-UMI	Untreated	14	Untreated	0.89	1203
Afap1	MAE	no-UMI	Untreated	14	Untreated	0.96	800
Afap1	MAE	no-UMI	Untreated	14	Untreated	0.95	725
Afap1	MAE	no-UMI	Untreated	14	Untreated	0.92	666
Afap1	MAE	no-UMI	Untreated	14	Untreated	0.97	624
Afap1	MAE	no-UMI	Untreated	14	Untreated	0.93	404
Afap1	MAE	no-UMI	Untreated	14	Untreated	0.96	232
Afap1	MAE	no-UMI	Untreated	14	Untreated	0.95	196
Afap1	MAE	no-UMI	Untreated	21	Untreated	0.97	1363
Afap1	MAE	no-UMI	Untreated	21	Untreated	0.97	1061
Afap1	MAE	no-UMI	Untreated	21	Untreated	1	957
Afap1	MAE	no-UMI	Untreated	21	Untreated	0.95	730
Afap1	MAE	no-UMI	Untreated	21	Untreated	0.89	695
Afap1	MAE	no-UMI	Untreated	21	Untreated	0.98	653
Afap1	MAE	no-UMI	Untreated	21	Untreated	1	583
Afap1	MAE	no-UMI	Untreated	21	Untreated	0.94	524
Afap1	MAE	no-UMI	Untreated	21	Untreated	1	471
Afap1	MAE	no-UMI	Untreated	21	Untreated	1	185
Afap1	MAE	no-UMI	Untreated	21	Untreated	0.85	178
Afap1	MAE	no-UMI	Untreated	21	Untreated	1	107
Afap1	MAE	no-UMI	Zebularine	7	10uM	0.93	313
Afap1	MAE	no-UMI	Zebularine	7	1uM	0.95	2813
Afap1	MAE	no-UMI	Zebularine	7	20uM	0.97	395
Afap1	MAE	no-UMI	Zebularine	14	10uM	0.86	438
Afap1	MAE	no-UMI	Zebularine	14	1uM	0.93	949
Afap1	MAE	no-UMI	Zebularine	21	10uM	0.98	457
Afap1	MAE	no-UMI	Zebularine	21	1uM	0.98	1380
Casd1	MAE	no-UMI	5-Aza-2-deoxycytidine	7	10uM	0.99	160
Casd1	MAE	no-UMI	5-Aza-2-deoxycytidine	7	1uM	1	1057
Casd1	MAE	no-UMI	5-Aza-2-deoxycytidine	7	20uM	1	131
Casd1	MAE	no-UMI	5-Aza-2-deoxycytidine	14	1uM	1	57
Casd1	MAE	no-UMI	AGK2	7	10uM	0.99	2408
Casd1	MAE	no-UMI	AGK2	7	1uM	1	7282
Casd1	MAE	no-UMI	AGK2	7	20uM	0.99	1568
Casd1	MAE	no-UMI	AGK2	14	10uM	1	6531
Casd1	MAE	no-UMI	AGK2	14	1uM	1	3277
Casd1	MAE	no-UMI	AGK2	14	20uM	1	8697
Casd1	MAE	no-UMI	AGK2	21	10uM	0.99	3507
Casd1	MAE	no-UMI	AGK2	21	1uM	1	4496
Casd1	MAE	no-UMI	AGK2	21	20uM	1	6533
Casd1	MAE	no-UMI	Aminoresveratrol_sulfate	7	10uM	0.99	3448
Casd1	MAE	no-UMI	Aminoresveratrol_sulfate	7	1uM	0.99	2965
Casd1	MAE	no-UMI	Aminoresveratrol_sulfate	7	20uM	0.99	1526
Casd1	MAE	no-UMI	Aminoresveratrol_sulfate	14	10uM	1	2814
Casd1	MAE	no-UMI	Aminoresveratrol_sulfate	14	1uM	1	9450
Casd1	MAE	no-UMI	Aminoresveratrol_sulfate	14	20uM	1	4888
Casd1	MAE	no-UMI	Aminoresveratrol_sulfate	21	10uM	0.99	3308
Casd1	MAE	no-UMI	Aminoresveratrol_sulfate	21	1uM	1	3311
Casd1	MAE	no-UMI	Aminoresveratrol_sulfate	21	20uM	0.99	2518
Casd1	MAE	no-UMI	Anacardic_acid	7	10uM	1	6528
Casd1	MAE	no-UMI	Anacardic_acid	7	1uM	1	10988
Casd1	MAE	no-UMI	Anacardic_acid	7	20uM	0.99	2287
Casd1	MAE	no-UMI	Anacardic_acid	14	10uM	1	15255
Casd1	MAE	no-UMI	Anacardic_acid	14	1uM	0.99	11965
Casd1	MAE	no-UMI	Anacardic_acid	14	20uM	1	3366
Casd1	MAE	no-UMI	Anacardic_acid	21	10uM	1	1932
Casd1	MAE	no-UMI	Anacardic_acid	21	1uM	0.99	8121
Casd1	MAE	no-UMI	Anacardic_acid	21	20uM	1	3530
Casd1	MAE	no-UMI	B2	7	10uM	1	5349
Casd1	MAE	no-UMI	B2	7	1uM	0.99	5402
Casd1	MAE	no-UMI	B2	7	20uM	1	2709
Casd1	MAE	no-UMI	B2	14	10uM	1	3826
Casd1	MAE	no-UMI	B2	14	1uM	1	13617
Casd1	MAE	no-UMI	B2	14	20uM	1	4759
Casd1	MAE	no-UMI	B2	21	10uM	0.99	4754
Casd1	MAE	no-UMI	B2	21	1uM	1	3798
Casd1	MAE	no-UMI	B2	21	20uM	0.99	3537
Casd1	MAE	no-UMI	BML-210	7	10uM	1	1765
Casd1	MAE	no-UMI	BML-210	7	1uM	1	6485
Casd1	MAE	no-UMI	BML-210	14	10uM	0.99	1961
Casd1	MAE	no-UMI	BML-210	14	1uM	0.99	4633
Casd1	MAE	no-UMI	BML-210	21	10uM	0.99	606
Casd1	MAE	no-UMI	BML-210	21	1uM	0.99	13729
Casd1	MAE	no-UMI	BML-266	7	1uM	0.99	4578
Casd1	MAE	no-UMI	BML-266	14	1uM	1	1523
Casd1	MAE	no-UMI	BML-266	21	1uM	0.99	2510
Casd1	MAE	no-UMI	BML-278	7	10uM	1	1856
Casd1	MAE	no-UMI	BML-278	7	20uM	1	971
Casd1	MAE	no-UMI	BML-278	14	10uM	0.99	852
Casd1	MAE	no-UMI	BML-278	14	1uM	1	2805
Casd1	MAE	no-UMI	BML-278	14	20uM	1	4223
Casd1	MAE	no-UMI	BML-278	21	10uM	1	2232
Casd1	MAE	no-UMI	BML-278	21	1uM	1	3268
Casd1	MAE	no-UMI	BML-278	21	20uM	0.98	567
Casd1	MAE	no-UMI	BML-281	7	10uM	1	2574
Casd1	MAE	no-UMI	BML-281	7	1uM	0.99	11577
Casd1	MAE	no-UMI	BML-281	7	20uM	1	2987
Casd1	MAE	no-UMI	BML-281	14	10uM	1	10342
Casd1	MAE	no-UMI	BML-281	14	1uM	1	8564
Casd1	MAE	no-UMI	BML-281	14	20uM	1	5432
Casd1	MAE	no-UMI	BML-281	21	10uM	0.99	4951
Casd1	MAE	no-UMI	BML-281	21	1uM	1	3368
Casd1	MAE	no-UMI	BML-281	21	20uM	1	2433
Casd1	MAE	no-UMI	CI-994	7	10uM	1	46
Casd1	MAE	no-UMI	CI-994	7	1uM	1	5405
Casd1	MAE	no-UMI	CI-994	14	10uM	1	45
Casd1	MAE	no-UMI	CI-994	14	1uM	1	12542
Casd1	MAE	no-UMI	CI-994	21	1uM	0.99	4805
Casd1	MAE	no-UMI	CTPB	7	10uM	0.99	754
Casd1	MAE	no-UMI	CTPB	7	1uM	0.99	3060
Casd1	MAE	no-UMI	CTPB	7	20uM	1	1983
Casd1	MAE	no-UMI	CTPB	14	10uM	1	5419
Casd1	MAE	no-UMI	CTPB	14	1uM	1	8008
Casd1	MAE	no-UMI	CTPB	14	20uM	1	9023
Casd1	MAE	no-UMI	CTPB	21	10uM	0.99	612
Casd1	MAE	no-UMI	CTPB	21	1uM	1	3315
Casd1	MAE	no-UMI	CTPB	21	20uM	1	2263
Casd1	MAE	no-UMI	DMSO	7	DMSO	1	30546
Casd1	MAE	no-UMI	DMSO	7	DMSO	0.99	22742
Casd1	MAE	no-UMI	DMSO	7	DMSO	1	20265
Casd1	MAE	no-UMI	DMSO	7	DMSO	1	16762
Casd1	MAE	no-UMI	DMSO	7	DMSO	1	16729
Casd1	MAE	no-UMI	DMSO	7	DMSO	0.99	15475
Casd1	MAE	no-UMI	DMSO	7	DMSO	1	12841
Casd1	MAE	no-UMI	DMSO	7	DMSO	1	10931
Casd1	MAE	no-UMI	DMSO	7	DMSO	1	10050
Casd1	MAE	no-UMI	DMSO	7	DMSO	1	8434
Casd1	MAE	no-UMI	DMSO	7	DMSO	1	6373
Casd1	MAE	no-UMI	DMSO	7	DMSO	1	5391
Casd1	MAE	no-UMI	DMSO	14	DMSO	1	53616
Casd1	MAE	no-UMI	DMSO	14	DMSO	1	39148
Casd1	MAE	no-UMI	DMSO	14	DMSO	1	32214
Casd1	MAE	no-UMI	DMSO	14	DMSO	1	31602
Casd1	MAE	no-UMI	DMSO	14	DMSO	1	27664
Casd1	MAE	no-UMI	DMSO	14	DMSO	1	26479
Casd1	MAE	no-UMI	DMSO	14	DMSO	0.99	22830
Casd1	MAE	no-UMI	DMSO	14	DMSO	1	19736
Casd1	MAE	no-UMI	DMSO	14	DMSO	1	19041
Casd1	MAE	no-UMI	DMSO	14	DMSO	0.99	15389
Casd1	MAE	no-UMI	DMSO	14	DMSO	1	13457
Casd1	MAE	no-UMI	DMSO	14	DMSO	1	8236
Casd1	MAE	no-UMI	DMSO	21	DMSO	1	14285
Casd1	MAE	no-UMI	DMSO	21	DMSO	1	13893
Casd1	MAE	no-UMI	DMSO	21	DMSO	1	10992
Casd1	MAE	no-UMI	DMSO	21	DMSO	0.99	10267
Casd1	MAE	no-UMI	DMSO	21	DMSO	0.99	10169
Casd1	MAE	no-UMI	DMSO	21	DMSO	1	9508
Casd1	MAE	no-UMI	DMSO	21	DMSO	0.99	9269
Casd1	MAE	no-UMI	DMSO	21	DMSO	1	8267
Casd1	MAE	no-UMI	DMSO	21	DMSO	1	7940
Casd1	MAE	no-UMI	DMSO	21	DMSO	1	5641
Casd1	MAE	no-UMI	DMSO	21	DMSO	0.99	5582
Casd1	MAE	no-UMI	DMSO	21	DMSO	1	4813
Casd1	MAE	no-UMI	EX-527	7	10uM	0.99	908
Casd1	MAE	no-UMI	EX-527	7	1uM	1	532
Casd1	MAE	no-UMI	EX-527	7	20uM	1	793
Casd1	MAE	no-UMI	EX-527	14	10uM	1	327
Casd1	MAE	no-UMI	EX-527	14	1uM	1	1255
Casd1	MAE	no-UMI	EX-527	14	20uM	1	185
Casd1	MAE	no-UMI	EX-527	21	10uM	1	763
Casd1	MAE	no-UMI	EX-527	21	1uM	1	1625
Casd1	MAE	no-UMI	EX-527	21	20uM	1	1224
Casd1	MAE	no-UMI	Fluoro-SAHA	7	1uM	1	2828
Casd1	MAE	no-UMI	Fluoro-SAHA	14	1uM	1	2042
Casd1	MAE	no-UMI	Fluoro-SAHA	21	1uM	1	1005
Casd1	MAE	no-UMI	Garcinol	7	10uM	1	957
Casd1	MAE	no-UMI	Garcinol	7	1uM	1	7752
Casd1	MAE	no-UMI	Garcinol	14	10uM	1	3178
Casd1	MAE	no-UMI	Garcinol	14	1uM	0.99	3290
Casd1	MAE	no-UMI	Garcinol	21	10uM	0.99	3188
Casd1	MAE	no-UMI	Garcinol	21	1uM	1	8355
Casd1	MAE	no-UMI	Nicotinamide	7	10uM	1	1618
Casd1	MAE	no-UMI	Nicotinamide	7	1uM	1	4216
Casd1	MAE	no-UMI	Nicotinamide	7	20uM	1	3188
Casd1	MAE	no-UMI	Nicotinamide	14	10uM	1	5090
Casd1	MAE	no-UMI	Nicotinamide	14	1uM	0.99	2583
Casd1	MAE	no-UMI	Nicotinamide	14	20uM	1	2490
Casd1	MAE	no-UMI	Nicotinamide	21	10uM	1	1106
Casd1	MAE	no-UMI	Nicotinamide	21	1uM	1	3556
Casd1	MAE	no-UMI	Nicotinamide	21	20uM	1	3048
Casd1	MAE	no-UMI	NSC-3852	7	1uM	1	14537
Casd1	MAE	no-UMI	NSC-3852	14	1uM	1	8523
Casd1	MAE	no-UMI	NSC-3852	21	1uM	1	2739
Casd1	MAE	no-UMI	Piceatannol	7	10uM	1	955
Casd1	MAE	no-UMI	Piceatannol	7	1uM	0.99	6835
Casd1	MAE	no-UMI	Piceatannol	14	10uM	1	858
Casd1	MAE	no-UMI	Piceatannol	14	1uM	0.99	1883
Casd1	MAE	no-UMI	Piceatannol	21	10uM	1	172
Casd1	MAE	no-UMI	Piceatannol	21	1uM	1	4353
Casd1	MAE	no-UMI	Salermide	7	10uM	0.99	7026
Casd1	MAE	no-UMI	Salermide	7	1uM	1	5063
Casd1	MAE	no-UMI	Salermide	7	20uM	1	4087
Casd1	MAE	no-UMI	Salermide	14	10uM	0.99	7951
Casd1	MAE	no-UMI	Salermide	14	1uM	1	9135
Casd1	MAE	no-UMI	Salermide	14	20uM	0.99	3603
Casd1	MAE	no-UMI	Salermide	21	10uM	1	6754
Casd1	MAE	no-UMI	Salermide	21	1uM	0.99	8703
Casd1	MAE	no-UMI	Salermide	21	20uM	1	2674
Casd1	MAE	no-UMI	Sirtinol	7	10uM	1	2776
Casd1	MAE	no-UMI	Sirtinol	7	1uM	0.99	6662
Casd1	MAE	no-UMI	Sirtinol	7	20uM	1	2873
Casd1	MAE	no-UMI	Sirtinol	14	10uM	1	3054
Casd1	MAE	no-UMI	Sirtinol	14	1uM	1	6137
Casd1	MAE	no-UMI	Sirtinol	14	20uM	1	7618
Casd1	MAE	no-UMI	Sirtinol	21	10uM	1	1572
Casd1	MAE	no-UMI	Sirtinol	21	1uM	0.99	2556
Casd1	MAE	no-UMI	Sirtinol	21	20uM	1	1630
Casd1	MAE	no-UMI	Splitomicin	7	10uM	1	3539
Casd1	MAE	no-UMI	Splitomicin	7	1uM	1	10478
Casd1	MAE	no-UMI	Splitomicin	7	20uM	1	2167
Casd1	MAE	no-UMI	Splitomicin	14	10uM	1	4884
Casd1	MAE	no-UMI	Splitomicin	14	1uM	1	3048
Casd1	MAE	no-UMI	Splitomicin	14	20uM	1	2834
Casd1	MAE	no-UMI	Splitomicin	21	10uM	1	1979
Casd1	MAE	no-UMI	Splitomicin	21	1uM	0.99	7530
Casd1	MAE	no-UMI	Splitomicin	21	20uM	1	891
Casd1	MAE	no-UMI	Suramin6Na	7	10uM	1	4390
Casd1	MAE	no-UMI	Suramin6Na	7	1uM	1	2111
Casd1	MAE	no-UMI	Suramin6Na	7	20uM	1	912
Casd1	MAE	no-UMI	Suramin6Na	14	10uM	0.99	973
Casd1	MAE	no-UMI	Suramin6Na	14	1uM	0.99	1948
Casd1	MAE	no-UMI	Suramin6Na	14	20uM	0.99	525
Casd1	MAE	no-UMI	Suramin6Na	21	10uM	1	602
Casd1	MAE	no-UMI	Suramin6Na	21	1uM	1	1596
Casd1	MAE	no-UMI	Suramin6Na	21	20uM	1	1721
Casd1	MAE	no-UMI	Tranylcypromine_hemisulfate	7	10uM	1	487
Casd1	MAE	no-UMI	Tranylcypromine_hemisulfate	7	1uM	0.99	2240
Casd1	MAE	no-UMI	Tranylcypromine_hemisulfate	7	20uM	1	552
Casd1	MAE	no-UMI	Tranylcypromine_hemisulfate	14	10uM	1	1481
Casd1	MAE	no-UMI	Tranylcypromine_hemisulfate	14	1uM	1	331
Casd1	MAE	no-UMI	Tranylcypromine_hemisulfate	14	20uM	1	304
Casd1	MAE	no-UMI	Tranylcypromine_hemisulfate	21	10uM	0.99	227
Casd1	MAE	no-UMI	Tranylcypromine_hemisulfate	21	1uM	1	3791
Casd1	MAE	no-UMI	Tranylcypromine_hemisulfate	21	20uM	1	316
Casd1	MAE	no-UMI	Triacetylresveratrol	7	10uM	1	5139
Casd1	MAE	no-UMI	Triacetylresveratrol	7	1uM	1	6169
Casd1	MAE	no-UMI	Triacetylresveratrol	7	20uM	0.99	2382
Casd1	MAE	no-UMI	Triacetylresveratrol	14	10uM	0.99	23195
Casd1	MAE	no-UMI	Triacetylresveratrol	14	1uM	1	6978
Casd1	MAE	no-UMI	Triacetylresveratrol	14	20uM	0.99	11954
Casd1	MAE	no-UMI	Triacetylresveratrol	21	10uM	0.99	3414
Casd1	MAE	no-UMI	Triacetylresveratrol	21	1uM	0.99	6371
Casd1	MAE	no-UMI	Triacetylresveratrol	21	20uM	1	1474
Casd1	MAE	no-UMI	Untreated	7	Untreated	0.99	10899
Casd1	MAE	no-UMI	Untreated	7	Untreated	1	6021
Casd1	MAE	no-UMI	Untreated	7	Untreated	1	3688
Casd1	MAE	no-UMI	Untreated	7	Untreated	0.99	2820
Casd1	MAE	no-UMI	Untreated	7	Untreated	1	2538
Casd1	MAE	no-UMI	Untreated	7	Untreated	1	2276
Casd1	MAE	no-UMI	Untreated	7	Untreated	1	2050
Casd1	MAE	no-UMI	Untreated	7	Untreated	1	2013
Casd1	MAE	no-UMI	Untreated	7	Untreated	1	1693
Casd1	MAE	no-UMI	Untreated	7	Untreated	1	1235
Casd1	MAE	no-UMI	Untreated	7	Untreated	0.99	1066
Casd1	MAE	no-UMI	Untreated	7	Untreated	1	1036
Casd1	MAE	no-UMI	Untreated	14	Untreated	1	11727
Casd1	MAE	no-UMI	Untreated	14	Untreated	1	11521
Casd1	MAE	no-UMI	Untreated	14	Untreated	1	10147
Casd1	MAE	no-UMI	Untreated	14	Untreated	1	9829
Casd1	MAE	no-UMI	Untreated	14	Untreated	1	8827
Casd1	MAE	no-UMI	Untreated	14	Untreated	1	7642
Casd1	MAE	no-UMI	Untreated	14	Untreated	0.99	6433
Casd1	MAE	no-UMI	Untreated	14	Untreated	1	4279
Casd1	MAE	no-UMI	Untreated	14	Untreated	1	4091
Casd1	MAE	no-UMI	Untreated	14	Untreated	1	2409
Casd1	MAE	no-UMI	Untreated	14	Untreated	1	1192
Casd1	MAE	no-UMI	Untreated	14	Untreated	1	1122
Casd1	MAE	no-UMI	Untreated	21	Untreated	0.99	5279
Casd1	MAE	no-UMI	Untreated	21	Untreated	1	4578
Casd1	MAE	no-UMI	Untreated	21	Untreated	0.98	4528
Casd1	MAE	no-UMI	Untreated	21	Untreated	1	2686
Casd1	MAE	no-UMI	Untreated	21	Untreated	1	2473
Casd1	MAE	no-UMI	Untreated	21	Untreated	1	2271
Casd1	MAE	no-UMI	Untreated	21	Untreated	1	2028
Casd1	MAE	no-UMI	Untreated	21	Untreated	1	2016
Casd1	MAE	no-UMI	Untreated	21	Untreated	1	1428
Casd1	MAE	no-UMI	Untreated	21	Untreated	1	657
Casd1	MAE	no-UMI	Untreated	21	Untreated	1	625
Casd1	MAE	no-UMI	Untreated	21	Untreated	0.99	451
Casd1	MAE	no-UMI	Zebularine	7	10uM	1	493
Casd1	MAE	no-UMI	Zebularine	7	1uM	1	7503
Casd1	MAE	no-UMI	Zebularine	7	20uM	0.99	490
Casd1	MAE	no-UMI	Zebularine	14	10uM	0.99	645
Casd1	MAE	no-UMI	Zebularine	14	1uM	1	3999
Casd1	MAE	no-UMI	Zebularine	21	10uM	1	869
Casd1	MAE	no-UMI	Zebularine	21	1uM	0.99	2629
Ccnj	BAE	no-UMI	5-Aza-2-deoxycytidine	7	10uM	0.33	49
Ccnj	BAE	no-UMI	5-Aza-2-deoxycytidine	7	1uM	0.56	659
Ccnj	BAE	no-UMI	5-Aza-2-deoxycytidine	7	20uM	0.46	41
Ccnj	BAE	no-UMI	5-Aza-2-deoxycytidine	14	1uM	0.73	30
Ccnj	BAE	no-UMI	AGK2	7	10uM	0.52	1425
Ccnj	BAE	no-UMI	AGK2	7	1uM	0.5	2094
Ccnj	BAE	no-UMI	AGK2	7	20uM	0.46	1185
Ccnj	BAE	no-UMI	AGK2	14	10uM	0.46	1790
Ccnj	BAE	no-UMI	AGK2	14	1uM	0.53	1342
Ccnj	BAE	no-UMI	AGK2	14	20uM	0.49	4075
Ccnj	BAE	no-UMI	AGK2	21	10uM	0.6	2945
Ccnj	BAE	no-UMI	AGK2	21	1uM	0.52	1514
Ccnj	BAE	no-UMI	AGK2	21	20uM	0.52	1330
Ccnj	BAE	no-UMI	Aminoresveratrol_sulfate	7	10uM	0.51	2511
Ccnj	BAE	no-UMI	Aminoresveratrol_sulfate	7	1uM	0.58	2329
Ccnj	BAE	no-UMI	Aminoresveratrol_sulfate	7	20uM	0.55	2022
Ccnj	BAE	no-UMI	Aminoresveratrol_sulfate	14	10uM	0.5	1127
Ccnj	BAE	no-UMI	Aminoresveratrol_sulfate	14	1uM	0.51	8211
Ccnj	BAE	no-UMI	Aminoresveratrol_sulfate	14	20uM	0.53	3411
Ccnj	BAE	no-UMI	Aminoresveratrol_sulfate	21	10uM	0.45	713
Ccnj	BAE	no-UMI	Aminoresveratrol_sulfate	21	1uM	0.54	1367
Ccnj	BAE	no-UMI	Aminoresveratrol_sulfate	21	20uM	0.5	1371
Ccnj	BAE	no-UMI	Anacardic_acid	7	10uM	0.49	3578
Ccnj	BAE	no-UMI	Anacardic_acid	7	1uM	0.48	5794
Ccnj	BAE	no-UMI	Anacardic_acid	7	20uM	0.47	1475
Ccnj	BAE	no-UMI	Anacardic_acid	14	10uM	0.45	6373
Ccnj	BAE	no-UMI	Anacardic_acid	14	1uM	0.55	5844
Ccnj	BAE	no-UMI	Anacardic_acid	14	20uM	0.48	1929
Ccnj	BAE	no-UMI	Anacardic_acid	21	10uM	0.39	303
Ccnj	BAE	no-UMI	Anacardic_acid	21	1uM	0.61	3172
Ccnj	BAE	no-UMI	Anacardic_acid	21	20uM	0.54	2129
Ccnj	BAE	no-UMI	B2	7	10uM	0.44	3948
Ccnj	BAE	no-UMI	B2	7	1uM	0.39	3117
Ccnj	BAE	no-UMI	B2	7	20uM	0.53	1503
Ccnj	BAE	no-UMI	B2	14	10uM	0.54	2777
Ccnj	BAE	no-UMI	B2	14	1uM	0.51	11021
Ccnj	BAE	no-UMI	B2	14	20uM	0.48	3718
Ccnj	BAE	no-UMI	B2	21	10uM	0.57	1431
Ccnj	BAE	no-UMI	B2	21	1uM	0.43	1058
Ccnj	BAE	no-UMI	B2	21	20uM	0.54	865
Ccnj	BAE	no-UMI	BML-210	7	10uM	0.47	1758
Ccnj	BAE	no-UMI	BML-210	7	1uM	0.52	4525
Ccnj	BAE	no-UMI	BML-210	14	10uM	0.52	1754
Ccnj	BAE	no-UMI	BML-210	14	1uM	0.5	2521
Ccnj	BAE	no-UMI	BML-210	21	10uM	0.36	309
Ccnj	BAE	no-UMI	BML-210	21	1uM	0.52	2993
Ccnj	BAE	no-UMI	BML-266	7	1uM	0.54	4371
Ccnj	BAE	no-UMI	BML-266	14	1uM	0.52	616
Ccnj	BAE	no-UMI	BML-266	21	1uM	0.48	1210
Ccnj	BAE	no-UMI	BML-278	7	10uM	0.5	1752
Ccnj	BAE	no-UMI	BML-278	7	20uM	0.5	782
Ccnj	BAE	no-UMI	BML-278	14	10uM	0.5	699
Ccnj	BAE	no-UMI	BML-278	14	1uM	0.49	3767
Ccnj	BAE	no-UMI	BML-278	14	20uM	0.5	2815
Ccnj	BAE	no-UMI	BML-278	21	10uM	0.59	703
Ccnj	BAE	no-UMI	BML-278	21	1uM	0.51	2113
Ccnj	BAE	no-UMI	BML-278	21	20uM	0.46	352
Ccnj	BAE	no-UMI	BML-281	7	10uM	0.56	2147
Ccnj	BAE	no-UMI	BML-281	7	1uM	0.42	8127
Ccnj	BAE	no-UMI	BML-281	7	20uM	0.58	2986
Ccnj	BAE	no-UMI	BML-281	14	10uM	0.47	4015
Ccnj	BAE	no-UMI	BML-281	14	1uM	0.49	4509
Ccnj	BAE	no-UMI	BML-281	14	20uM	0.48	3121
Ccnj	BAE	no-UMI	BML-281	21	10uM	0.52	1083
Ccnj	BAE	no-UMI	BML-281	21	1uM	0.47	1030
Ccnj	BAE	no-UMI	BML-281	21	20uM	0.49	1250
Ccnj	BAE	no-UMI	CI-994	7	10uM	0.52	44
Ccnj	BAE	no-UMI	CI-994	7	1uM	0.5	4597
Ccnj	BAE	no-UMI	CI-994	14	10uM	0.56	39
Ccnj	BAE	no-UMI	CI-994	14	1uM	0.52	9258
Ccnj	BAE	no-UMI	CI-994	21	1uM	0.49	2233
Ccnj	BAE	no-UMI	CTPB	7	10uM	0.57	627
Ccnj	BAE	no-UMI	CTPB	7	1uM	0.47	2289
Ccnj	BAE	no-UMI	CTPB	7	20uM	0.46	1597
Ccnj	BAE	no-UMI	CTPB	14	10uM	0.5	2075
Ccnj	BAE	no-UMI	CTPB	14	1uM	0.46	5176
Ccnj	BAE	no-UMI	CTPB	14	20uM	0.46	5042
Ccnj	BAE	no-UMI	CTPB	21	10uM	0.57	251
Ccnj	BAE	no-UMI	CTPB	21	1uM	0.53	1289
Ccnj	BAE	no-UMI	CTPB	21	20uM	0.45	1360
Ccnj	BAE	no-UMI	DMSO	7	DMSO	0.54	13501
Ccnj	BAE	no-UMI	DMSO	7	DMSO	0.54	13210
Ccnj	BAE	no-UMI	DMSO	7	DMSO	0.49	12590
Ccnj	BAE	no-UMI	DMSO	7	DMSO	0.55	11327
Ccnj	BAE	no-UMI	DMSO	7	DMSO	0.47	11105
Ccnj	BAE	no-UMI	DMSO	7	DMSO	0.51	10828
Ccnj	BAE	no-UMI	DMSO	7	DMSO	0.53	7061
Ccnj	BAE	no-UMI	DMSO	7	DMSO	0.54	6245
Ccnj	BAE	no-UMI	DMSO	7	DMSO	0.41	5368
Ccnj	BAE	no-UMI	DMSO	7	DMSO	0.55	4925
Ccnj	BAE	no-UMI	DMSO	7	DMSO	0.52	4375
Ccnj	BAE	no-UMI	DMSO	7	DMSO	0.43	2431
Ccnj	BAE	no-UMI	DMSO	14	DMSO	0.51	24561
Ccnj	BAE	no-UMI	DMSO	14	DMSO	0.51	24039
Ccnj	BAE	no-UMI	DMSO	14	DMSO	0.48	18796
Ccnj	BAE	no-UMI	DMSO	14	DMSO	0.51	18568
Ccnj	BAE	no-UMI	DMSO	14	DMSO	0.48	15707
Ccnj	BAE	no-UMI	DMSO	14	DMSO	0.5	15165
Ccnj	BAE	no-UMI	DMSO	14	DMSO	0.51	13227
Ccnj	BAE	no-UMI	DMSO	14	DMSO	0.46	10450
Ccnj	BAE	no-UMI	DMSO	14	DMSO	0.52	8176
Ccnj	BAE	no-UMI	DMSO	14	DMSO	0.51	7629
Ccnj	BAE	no-UMI	DMSO	14	DMSO	0.53	6880
Ccnj	BAE	no-UMI	DMSO	14	DMSO	0.54	3751
Ccnj	BAE	no-UMI	DMSO	21	DMSO	0.45	6579
Ccnj	BAE	no-UMI	DMSO	21	DMSO	0.44	5210
Ccnj	BAE	no-UMI	DMSO	21	DMSO	0.51	4807
Ccnj	BAE	no-UMI	DMSO	21	DMSO	0.48	4611
Ccnj	BAE	no-UMI	DMSO	21	DMSO	0.47	3857
Ccnj	BAE	no-UMI	DMSO	21	DMSO	0.43	3114
Ccnj	BAE	no-UMI	DMSO	21	DMSO	0.45	2783
Ccnj	BAE	no-UMI	DMSO	21	DMSO	0.36	2445
Ccnj	BAE	no-UMI	DMSO	21	DMSO	0.52	2317
Ccnj	BAE	no-UMI	DMSO	21	DMSO	0.6	2263
Ccnj	BAE	no-UMI	DMSO	21	DMSO	0.49	2114
Ccnj	BAE	no-UMI	DMSO	21	DMSO	0.38	1546
Ccnj	BAE	no-UMI	EX-527	7	10uM	0.46	972
Ccnj	BAE	no-UMI	EX-527	7	1uM	0.45	552
Ccnj	BAE	no-UMI	EX-527	7	20uM	0.56	636
Ccnj	BAE	no-UMI	EX-527	14	10uM	0.5	295
Ccnj	BAE	no-UMI	EX-527	14	1uM	0.52	1612
Ccnj	BAE	no-UMI	EX-527	14	20uM	0.51	77
Ccnj	BAE	no-UMI	EX-527	21	10uM	0.49	567
Ccnj	BAE	no-UMI	EX-527	21	1uM	0.49	951
Ccnj	BAE	no-UMI	EX-527	21	20uM	0.55	546
Ccnj	BAE	no-UMI	Fluoro-SAHA	7	1uM	0.47	4491
Ccnj	BAE	no-UMI	Fluoro-SAHA	14	1uM	0.56	1224
Ccnj	BAE	no-UMI	Fluoro-SAHA	21	1uM	0.55	585
Ccnj	BAE	no-UMI	Garcinol	7	10uM	0.56	599
Ccnj	BAE	no-UMI	Garcinol	7	1uM	0.48	4024
Ccnj	BAE	no-UMI	Garcinol	14	10uM	0.47	1644
Ccnj	BAE	no-UMI	Garcinol	14	1uM	0.53	1956
Ccnj	BAE	no-UMI	Garcinol	21	10uM	0.44	1326
Ccnj	BAE	no-UMI	Garcinol	21	1uM	0.46	3525
Ccnj	BAE	no-UMI	Nicotinamide	7	10uM	0.56	1230
Ccnj	BAE	no-UMI	Nicotinamide	7	1uM	0.46	4655
Ccnj	BAE	no-UMI	Nicotinamide	7	20uM	0.53	2343
Ccnj	BAE	no-UMI	Nicotinamide	14	10uM	0.47	4284
Ccnj	BAE	no-UMI	Nicotinamide	14	1uM	0.46	1322
Ccnj	BAE	no-UMI	Nicotinamide	14	20uM	0.52	1271
Ccnj	BAE	no-UMI	Nicotinamide	21	10uM	0.55	794
Ccnj	BAE	no-UMI	Nicotinamide	21	1uM	0.48	1670
Ccnj	BAE	no-UMI	Nicotinamide	21	20uM	0.47	1668
Ccnj	BAE	no-UMI	NSC-3852	7	1uM	0.5	11718
Ccnj	BAE	no-UMI	NSC-3852	14	1uM	0.47	4498
Ccnj	BAE	no-UMI	NSC-3852	21	1uM	0.43	1566
Ccnj	BAE	no-UMI	Piceatannol	7	10uM	0.55	1697
Ccnj	BAE	no-UMI	Piceatannol	7	1uM	0.5	4492
Ccnj	BAE	no-UMI	Piceatannol	14	10uM	0.51	925
Ccnj	BAE	no-UMI	Piceatannol	14	1uM	0.45	1098
Ccnj	BAE	no-UMI	Piceatannol	21	10uM	0.42	107
Ccnj	BAE	no-UMI	Piceatannol	21	1uM	0.55	1330
Ccnj	BAE	no-UMI	Salermide	7	10uM	0.51	4717
Ccnj	BAE	no-UMI	Salermide	7	1uM	0.56	2618
Ccnj	BAE	no-UMI	Salermide	7	20uM	0.52	3575
Ccnj	BAE	no-UMI	Salermide	14	10uM	0.47	3658
Ccnj	BAE	no-UMI	Salermide	14	1uM	0.52	5837
Ccnj	BAE	no-UMI	Salermide	14	20uM	0.56	1614
Ccnj	BAE	no-UMI	Salermide	21	10uM	0.59	1160
Ccnj	BAE	no-UMI	Salermide	21	1uM	0.52	3444
Ccnj	BAE	no-UMI	Salermide	21	20uM	0.45	1559
Ccnj	BAE	no-UMI	Sirtinol	7	10uM	0.56	2318
Ccnj	BAE	no-UMI	Sirtinol	7	1uM	0.45	3204
Ccnj	BAE	no-UMI	Sirtinol	7	20uM	0.55	2432
Ccnj	BAE	no-UMI	Sirtinol	14	10uM	0.51	1906
Ccnj	BAE	no-UMI	Sirtinol	14	1uM	0.45	4135
Ccnj	BAE	no-UMI	Sirtinol	14	20uM	0.5	5049
Ccnj	BAE	no-UMI	Sirtinol	21	10uM	0.51	897
Ccnj	BAE	no-UMI	Sirtinol	21	1uM	0.41	1535
Ccnj	BAE	no-UMI	Sirtinol	21	20uM	0.5	702
Ccnj	BAE	no-UMI	Splitomicin	7	10uM	0.54	3565
Ccnj	BAE	no-UMI	Splitomicin	7	1uM	0.5	5112
Ccnj	BAE	no-UMI	Splitomicin	7	20uM	0.46	1589
Ccnj	BAE	no-UMI	Splitomicin	14	10uM	0.46	2282
Ccnj	BAE	no-UMI	Splitomicin	14	1uM	0.48	1767
Ccnj	BAE	no-UMI	Splitomicin	14	20uM	0.46	1057
Ccnj	BAE	no-UMI	Splitomicin	21	10uM	0.43	961
Ccnj	BAE	no-UMI	Splitomicin	21	1uM	0.39	1918
Ccnj	BAE	no-UMI	Splitomicin	21	20uM	0.42	405
Ccnj	BAE	no-UMI	Suramin6Na	7	10uM	0.48	3563
Ccnj	BAE	no-UMI	Suramin6Na	7	1uM	0.48	1030
Ccnj	BAE	no-UMI	Suramin6Na	7	20uM	0.45	564
Ccnj	BAE	no-UMI	Suramin6Na	14	10uM	0.49	558
Ccnj	BAE	no-UMI	Suramin6Na	14	1uM	0.56	957
Ccnj	BAE	no-UMI	Suramin6Na	14	20uM	0.48	314
Ccnj	BAE	no-UMI	Suramin6Na	21	10uM	0.46	270
Ccnj	BAE	no-UMI	Suramin6Na	21	1uM	0.52	629
Ccnj	BAE	no-UMI	Suramin6Na	21	20uM	0.45	312
Ccnj	BAE	no-UMI	Tranylcypromine_hemisulfate	7	10uM	0.54	341
Ccnj	BAE	no-UMI	Tranylcypromine_hemisulfate	7	1uM	0.39	807
Ccnj	BAE	no-UMI	Tranylcypromine_hemisulfate	7	20uM	0.56	342
Ccnj	BAE	no-UMI	Tranylcypromine_hemisulfate	14	10uM	0.43	798
Ccnj	BAE	no-UMI	Tranylcypromine_hemisulfate	14	1uM	0.48	131
Ccnj	BAE	no-UMI	Tranylcypromine_hemisulfate	14	20uM	0.39	123
Ccnj	BAE	no-UMI	Tranylcypromine_hemisulfate	21	10uM	0.56	108
Ccnj	BAE	no-UMI	Tranylcypromine_hemisulfate	21	1uM	0.45	1531
Ccnj	BAE	no-UMI	Tranylcypromine_hemisulfate	21	20uM	0.47	112
Ccnj	BAE	no-UMI	Triacetylresveratrol	7	10uM	0.56	3620
Ccnj	BAE	no-UMI	Triacetylresveratrol	7	1uM	0.54	3353
Ccnj	BAE	no-UMI	Triacetylresveratrol	7	20uM	0.51	2328
Ccnj	BAE	no-UMI	Triacetylresveratrol	14	10uM	0.53	6456
Ccnj	BAE	no-UMI	Triacetylresveratrol	14	1uM	0.49	3449
Ccnj	BAE	no-UMI	Triacetylresveratrol	14	20uM	0.51	3870
Ccnj	BAE	no-UMI	Triacetylresveratrol	21	10uM	0.54	1247
Ccnj	BAE	no-UMI	Triacetylresveratrol	21	1uM	0.54	1482
Ccnj	BAE	no-UMI	Triacetylresveratrol	21	20uM	0.54	48
Ccnj	BAE	no-UMI	Untreated	7	Untreated	0.59	8469
Ccnj	BAE	no-UMI	Untreated	7	Untreated	0.44	5432
Ccnj	BAE	no-UMI	Untreated	7	Untreated	0.53	2841
Ccnj	BAE	no-UMI	Untreated	7	Untreated	0.48	2338
Ccnj	BAE	no-UMI	Untreated	7	Untreated	0.5	2136
Ccnj	BAE	no-UMI	Untreated	7	Untreated	0.54	2107
Ccnj	BAE	no-UMI	Untreated	7	Untreated	0.45	1843
Ccnj	BAE	no-UMI	Untreated	7	Untreated	0.47	1281
Ccnj	BAE	no-UMI	Untreated	7	Untreated	0.51	1229
Ccnj	BAE	no-UMI	Untreated	7	Untreated	0.48	1165
Ccnj	BAE	no-UMI	Untreated	7	Untreated	0.56	871
Ccnj	BAE	no-UMI	Untreated	7	Untreated	0.53	546
Ccnj	BAE	no-UMI	Untreated	14	Untreated	0.51	10466
Ccnj	BAE	no-UMI	Untreated	14	Untreated	0.42	7038
Ccnj	BAE	no-UMI	Untreated	14	Untreated	0.48	4750
Ccnj	BAE	no-UMI	Untreated	14	Untreated	0.52	4538
Ccnj	BAE	no-UMI	Untreated	14	Untreated	0.49	4322
Ccnj	BAE	no-UMI	Untreated	14	Untreated	0.47	2809
Ccnj	BAE	no-UMI	Untreated	14	Untreated	0.47	2630
Ccnj	BAE	no-UMI	Untreated	14	Untreated	0.47	2352
Ccnj	BAE	no-UMI	Untreated	14	Untreated	0.52	1765
Ccnj	BAE	no-UMI	Untreated	14	Untreated	0.53	1236
Ccnj	BAE	no-UMI	Untreated	14	Untreated	0.42	1156
Ccnj	BAE	no-UMI	Untreated	14	Untreated	0.44	431
Ccnj	BAE	no-UMI	Untreated	21	Untreated	0.53	2845
Ccnj	BAE	no-UMI	Untreated	21	Untreated	0.42	2066
Ccnj	BAE	no-UMI	Untreated	21	Untreated	0.52	1710
Ccnj	BAE	no-UMI	Untreated	21	Untreated	0.56	1311
Ccnj	BAE	no-UMI	Untreated	21	Untreated	0.54	1126
Ccnj	BAE	no-UMI	Untreated	21	Untreated	0.43	1120
Ccnj	BAE	no-UMI	Untreated	21	Untreated	0.5	991
Ccnj	BAE	no-UMI	Untreated	21	Untreated	0.48	677
Ccnj	BAE	no-UMI	Untreated	21	Untreated	0.38	629
Ccnj	BAE	no-UMI	Untreated	21	Untreated	0.54	350
Ccnj	BAE	no-UMI	Untreated	21	Untreated	0.47	282
Ccnj	BAE	no-UMI	Untreated	21	Untreated	0.56	226
Ccnj	BAE	no-UMI	Zebularine	7	10uM	0.52	492
Ccnj	BAE	no-UMI	Zebularine	7	1uM	0.46	4709
Ccnj	BAE	no-UMI	Zebularine	7	20uM	0.49	169
Ccnj	BAE	no-UMI	Zebularine	14	10uM	0.58	680
Ccnj	BAE	no-UMI	Zebularine	14	1uM	0.52	1997
Ccnj	BAE	no-UMI	Zebularine	21	10uM	0.41	541
Ccnj	BAE	no-UMI	Zebularine	21	1uM	0.51	1548
Col6a5	MAE	no-UMI	5-Aza-2-deoxycytidine	7	10uM	0.63	98
Col6a5	MAE	no-UMI	5-Aza-2-deoxycytidine	7	1uM	0.84	738
Col6a5	MAE	no-UMI	5-Aza-2-deoxycytidine	7	20uM	0.69	55
Col6a5	MAE	no-UMI	AGK2	7	10uM	0.04	577
Col6a5	MAE	no-UMI	AGK2	7	1uM	0.1	811
Col6a5	MAE	no-UMI	AGK2	7	20uM	0.04	312
Col6a5	MAE	no-UMI	AGK2	14	10uM	0.04	871
Col6a5	MAE	no-UMI	AGK2	14	1uM	0.02	127
Col6a5	MAE	no-UMI	AGK2	14	20uM	0.04	1644
Col6a5	MAE	no-UMI	AGK2	21	10uM	0.02	1054
Col6a5	MAE	no-UMI	AGK2	21	1uM	0.04	150
Col6a5	MAE	no-UMI	AGK2	21	20uM	0.04	456
Col6a5	MAE	no-UMI	Aminoresveratrol_sulfate	7	10uM	0.05	635
Col6a5	MAE	no-UMI	Aminoresveratrol_sulfate	7	1uM	0.08	909
Col6a5	MAE	no-UMI	Aminoresveratrol_sulfate	7	20uM	0.01	324
Col6a5	MAE	no-UMI	Aminoresveratrol_sulfate	14	10uM	0.06	114
Col6a5	MAE	no-UMI	Aminoresveratrol_sulfate	14	1uM	0.07	517
Col6a5	MAE	no-UMI	Aminoresveratrol_sulfate	14	20uM	0.02	372
Col6a5	MAE	no-UMI	Aminoresveratrol_sulfate	21	10uM	0.1	147
Col6a5	MAE	no-UMI	Aminoresveratrol_sulfate	21	1uM	0.05	321
Col6a5	MAE	no-UMI	Aminoresveratrol_sulfate	21	20uM	0	281
Col6a5	MAE	no-UMI	Anacardic_acid	7	10uM	0.05	1525
Col6a5	MAE	no-UMI	Anacardic_acid	7	1uM	0.07	2343
Col6a5	MAE	no-UMI	Anacardic_acid	7	20uM	0.04	552
Col6a5	MAE	no-UMI	Anacardic_acid	14	10uM	0	221
Col6a5	MAE	no-UMI	Anacardic_acid	14	1uM	0.11	684
Col6a5	MAE	no-UMI	Anacardic_acid	14	20uM	0.03	116
Col6a5	MAE	no-UMI	Anacardic_acid	21	1uM	0.12	373
Col6a5	MAE	no-UMI	Anacardic_acid	21	20uM	0	229
Col6a5	MAE	no-UMI	B2	7	10uM	0.08	671
Col6a5	MAE	no-UMI	B2	7	1uM	0.08	968
Col6a5	MAE	no-UMI	B2	7	20uM	0.05	318
Col6a5	MAE	no-UMI	B2	14	10uM	0.05	193
Col6a5	MAE	no-UMI	B2	14	1uM	0.02	928
Col6a5	MAE	no-UMI	B2	14	20uM	0.03	386
Col6a5	MAE	no-UMI	B2	21	10uM	0.01	235
Col6a5	MAE	no-UMI	B2	21	1uM	0.05	57
Col6a5	MAE	no-UMI	B2	21	20uM	0	235
Col6a5	MAE	no-UMI	BML-210	7	10uM	0.01	361
Col6a5	MAE	no-UMI	BML-210	7	1uM	0.09	1236
Col6a5	MAE	no-UMI	BML-210	14	10uM	0	640
Col6a5	MAE	no-UMI	BML-210	14	1uM	0.01	351
Col6a5	MAE	no-UMI	BML-210	21	10uM	0	112
Col6a5	MAE	no-UMI	BML-210	21	1uM	0	741
Col6a5	MAE	no-UMI	BML-266	7	1uM	0.08	1350
Col6a5	MAE	no-UMI	BML-266	14	1uM	0.02	59
Col6a5	MAE	no-UMI	BML-266	21	1uM	0	174
Col6a5	MAE	no-UMI	BML-278	7	10uM	0.03	553
Col6a5	MAE	no-UMI	BML-278	7	20uM	0.04	279
Col6a5	MAE	no-UMI	BML-278	14	10uM	0.02	55
Col6a5	MAE	no-UMI	BML-278	14	1uM	0.06	372
Col6a5	MAE	no-UMI	BML-278	14	20uM	0.04	653
Col6a5	MAE	no-UMI	BML-278	21	10uM	0.1	140
Col6a5	MAE	no-UMI	BML-278	21	1uM	0	187
Col6a5	MAE	no-UMI	BML-278	21	20uM	0.02	45
[truncated: 4,039 more rows]
