# Supplementary material for: RNA sequencing-based screen for reactivation of silenced alleles of autosomal genes
Source: G3 (Bethesda). 2021 Dec 21;12(2):jkab428. doi: 10.1093/g3journal/jkab428 (PMC9210281; doi:10.1093/g3journal/jkab428)
Supplement: jkab428_Table_S6 [file jkab428_table_s6.xlsx]

## Sheet: Sheet1
Suppl. Table S6. Cell viability and total cell numbers for the '5-aza-dC exposure and recovery experiment' (Fig.3)
day	treatment	rehab	total cell numbers	Total live cell numbers	percent live cells
0	NT	drug	1500000	6200000	91.2
0	0.2 uM	drug	1500000	6200000	91.2
0	0.5 uM	drug	1500000	6200000	91.2
0	1 uM	drug	1500000	6200000	91.2
2	NT	drug	5380000	4930000	91.6
2	0.2 uM	drug	1680000	1130000	67.3
2	0.5 uM	drug	1480000	944000	63.8
2	1 uM	drug	1750000	1200000	68.6
3	NT	recovery	7490000	5100000	68.1
3	0.2 uM	recovery	1130000	504000	44.6
3	0.5 uM	recovery	1990000	182000	9.1
3	1 uM	recovery	897000	235000	26.2
4	NT	recovery	7310000	4760000	65.1
4	0.2 uM	recovery	2570000	1180000	45.9
4	0.5 uM	recovery	1070000	235000	22
4	1 uM	recovery	1640000	93800	5.7
5	NT	recovery	8890000	6030000	67.8
5	0.2 uM	recovery	3450000	2490000	72.2
5	0.5 uM	recovery	739000	182000	24.6
5	1 uM	recovery	997000	93800	9.4
7	NT	recovery	3380000	2650000	78.4
7	0.2 uM	recovery	2830000	2420000	85.5
7	0.5 uM	recovery	610000	246000	40.3
7	1 uM	recovery	551000	41100	7.5
9	NT	recovery	3820000	3270000	85.6
9	0.2 uM	recovery	2800000	2290000	81.8
9	0.5 uM	recovery	1110000	757000	68.2
9	1 uM	recovery	152000	70400	46.3
12	NT	recovery	6030000	4450000	73.8
12	0.2 uM	recovery	5540000	3630000	65.5
12	0.5 uM	recovery	3960000	2970000	75
12	1 uM	recovery	141000	82100	58.2
